# Supplementary material for: Correlating Microbial Dynamics with Key Metabolomic Profiles in Three Submerged Culture-Produced Vinegars
Source: Foods. 2024 Dec 28;14(1):56. doi: 10.3390/foods14010056 (PMC11720010; doi:10.3390/foods14010056)
Supplement: Supplementary file 1 [file foods-14-00056-s001.zip › Table S2.xlsx]

## Sheet: Table S2
Table S2. List of the total identified OTUs and the taxon assigned to each of them up to a genus level as a maximum specificity. The consensus level of each assignment is included.
OTU ID	Taxon	Consensus
508b7225d8122242320bc8ef23912087	D.0: Bacteria; D.1: Proteobacteria; D.2: Alphaproteobacteria; D.3: Acetobacterales; D.4: Acetobacteraceae; D.5: Komagataeibacter	1
fa6fd76eba9176c140e7a00dc6b83e39	D.0: Bacteria; D.1: Proteobacteria; D.2: Alphaproteobacteria; D.3: Acetobacterales; D.4: Acetobacteraceae; D.5: Acetobacter	0.6
b873ea13c50ad8b9b5a52809aa2653ee	D.0: Archaea; D.1: Thaumarchaeota; D.2: Nitrososphaeria; D.3: Nitrososphaerales; D.4: Nitrososphaeraceae	1
54fce7ad2de38e2220949538f0aac4b0	D.0: Bacteria; D.1: Fusobacteria; D.2: Fusobacteriia; D.3: Fusobacteriales; D.4: Fusobacteriaceae; D.5: Cetobacterium	1
10b920dd6233a8bad7d0dd2638411f32	D.0: Bacteria; D.1: Proteobacteria; D.2: Alphaproteobacteria; D.3: Rhizobiales; D.4: Rhizobiales Incertae Sedis; D.5: uncultured	0.6
c5ebb45f51e284eecb3cc3585c0f6224	D.0: Bacteria; D.1: Proteobacteria; D.2: Alphaproteobacteria; D.3: Rhodobacterales; D.4: Rhodobacteraceae; D.5: Rhodobacter	0.7
0d0602a5895f67e74e59c36554303392	D.0: Bacteria; D.1: Fusobacteria; D.2: Fusobacteriia; D.3: Fusobacteriales; D.4: Fusobacteriaceae; D.5: Cetobacterium	1
da5ec2445dfbaf457ddc3ef02b60a3e8	D.0: Bacteria; D.1: Proteobacteria; D.2: Alphaproteobacteria; D.3: Rhizobiales; D.4: Kaistiaceae; D.5: Kaistia	1
efd28409b4aa9600b05fcd0885a91e20	D.0: Archaea; D.1: Thaumarchaeota; D.2: Nitrososphaeria; D.3: Nitrososphaerales; D.4: Nitrososphaeraceae; D.5: uncultured archaeon	0.8
06eba39a42d757afb6ef860e02f7130a	D.0: Archaea; D.1: Thaumarchaeota; D.2: Nitrososphaeria; D.3: Nitrososphaerales; D.4: Nitrososphaeraceae; D.5: uncultured archaeon	0.6
f35eb14f7687eeeb2d2ad87e12239bea	D.0: Bacteria; D.1: Proteobacteria; D.2: Alphaproteobacteria; D.3: Rhodobacterales; D.4: Rhodobacteraceae; D.5: Rhodobacter	0.8
bab5b7bf91f3017533b4fb499ea78e83	D.0: Bacteria; D.1: Bacteroidetes; D.2: Bacteroidia; D.3: Bacteroidales	1
efa04defa1fe8e3febac74efe4bf7d9b	D.0: Archaea; D.1: Thaumarchaeota; D.2: Nitrososphaeria; D.3: Nitrososphaerales; D.4: Nitrososphaeraceae; D.5: uncultured archaeon	0.7
64990ab3815298d79639c48725416ea1	D.0: Bacteria; D.1: Firmicutes; D.2: Bacilli; D.3: Bacillales; D.4: Bacillaceae; D.5: Bacillus	1
b8d1d5770eea9d899e2ec611c1d93cbf	D.0: Bacteria; D.1: Firmicutes; D.2: Bacilli; D.3: Bacillales; D.4: Bacillaceae; D.5: Bacillus	1
9aa45bfd2f19a028a82b45d6206a7379	D.0: Bacteria; D.1: Proteobacteria; D.2: Alphaproteobacteria; D.3: Sphingomonadales; D.4: Sphingomonadaceae; D.5: Sphingomonas	0.7
cbe0066679cb76568ac38a3531f8ad5a	D.0: Bacteria; D.1: Actinobacteria; D.2: Actinobacteria; D.3: Propionibacteriales; D.4: Propionibacteriaceae; D.5: uncultured	0.8
8ada2c4dd5c4e7258a99d027bdb071d3	D.0: Bacteria; D.1: Firmicutes; D.2: Clostridia; D.3: Clostridiales; D.4: Clostridiaceae 1; D.5: Clostridium sensu stricto 1	0.7
5ca925a8164ee6db02e203b0c84fcd7e	D.0: Bacteria; D.1: Verrucomicrobia; D.2: Verrucomicrobiae; D.3: Verrucomicrobiales; D.4: Akkermansiaceae; D.5: Akkermansia	1
7863e499e498fe835c5c5a74c19e0568	D.0: Bacteria; D.1: Nitrospirae; D.2: Nitrospira; D.3: Nitrospirales; D.4: Nitrospiraceae; D.5: Nitrospira	0.7
a0d03ba5342c2c82ac244c0c5ef28b92	D.0: Bacteria; D.1: Firmicutes; D.2: Bacilli; D.3: Bacillales; D.4: Bacillaceae; D.5: Bacillus	1
d8a08e8290a8c8eb32afa01678526a5e	D.0: Bacteria; D.1: Proteobacteria; D.2: Gammaproteobacteria; D.3: Xanthomonadales; D.4: Xanthomonadaceae; D.5: Stenotrophomonas	1
cdff2a4743d967881a7d8dbc882b6283	D.0: Archaea; D.1: Thaumarchaeota; D.2: Nitrososphaeria; D.3: Nitrososphaerales; D.4: Nitrososphaeraceae; D.5: uncultured archaeon	0.7
34089e468b86a5542f182148fbc1d2bf	D.0: Archaea; D.1: Thaumarchaeota; D.2: Nitrososphaeria; D.3: Nitrososphaerales; D.4: Nitrososphaeraceae; D.5: Candidatus Nitrocosmicus	0.6
676166177675f47009e72cb3a5994597	D.0: Bacteria; D.1: Proteobacteria; D.2: Alphaproteobacteria; D.3: Rhizobiales; D.4: Beijerinckiaceae; D.5: alphaI cluster	0.6
ac6654dd1ee5217bca695787c338cded	D.0: Archaea; D.1: Thaumarchaeota; D.2: Nitrososphaeria; D.3: Nitrososphaerales; D.4: Nitrososphaeraceae; D.5: uncultured archaeon	0.7
f90fe7a41f04fe809b2a32ca67546e51	D.0: Archaea; D.1: Thaumarchaeota; D.2: Nitrososphaeria; D.3: Nitrososphaerales; D.4: Nitrososphaeraceae; D.5: uncultured archaeon	0.9
521c900791fb4f78c0948e27389c7ddc	D.0: Bacteria; D.1: Proteobacteria; D.2: Alphaproteobacteria; D.3: Acetobacterales; D.4: Acetobacteraceae; D.5: Komagataeibacter	1
9105a2347321950954338e435b360cee	D.0: Bacteria; D.1: Firmicutes; D.2: Clostridia; D.3: Clostridiales; D.4: Peptostreptococcaceae; D.5: Paeniclostridium	0.8
eb67c6fd6cc625b3dcf5c71fb63c6e2b	D.0: Bacteria; D.1: Proteobacteria; D.2: Gammaproteobacteria; D.3: Betaproteobacteriales; D.4: Burkholderiaceae; D.5: uncultured	0.8
1ed159c323cfdd3b1802c4d98cfcf3ea	D.0: Bacteria; D.1: Chloroflexi; D.2: Anaerolineae; D.3: Caldilineales; D.4: Caldilineaceae; D.5: uncultured	0.6
a1cd1a08c07c0fdf6e6fae0ef3258d35	D.0: Bacteria; D.1: Proteobacteria; D.2: Gammaproteobacteria; D.3: Betaproteobacteriales; D.4: Nitrosomonadaceae; D.5: Nitrosomonas	0.6
703c99484238e1024017da944b3aa002	D.0: Bacteria; D.1: Proteobacteria; D.2: Alphaproteobacteria; D.3: Rhizobiales; D.4: Xanthobacteraceae; D.5: uncultured	0.8
816fc72a93f67da909894ad5e52e057e	D.0: Bacteria; D.1: Bacteroidetes; D.2: Bacteroidia; D.3: Bacteroidales; D.4: Porphyromonadaceae; D.5: Porphyromonas	0.7
ffa2d3d4e030a8f45850c379c0d196f5	D.0: Bacteria; D.1: Actinobacteria; D.2: Actinobacteria; D.3: Bifidobacteriales; D.4: Bifidobacteriaceae; D.5: Bifidobacterium	1
fda415e3dc14e0aa472cbe2ba1f35278	D.0: Bacteria; D.1: Proteobacteria; D.2: Alphaproteobacteria; D.3: Rhodobacterales; D.4: Rhodobacteraceae	1
ff813886b6b61559dac3aa80134cdd33	D.0: Bacteria; D.1: Proteobacteria; D.2: Alphaproteobacteria; D.3: Rhizobiales; D.4: Methyloligellaceae; D.5: uncultured	0.6
3e2b74a3770774cab60db975f290903a	D.0: Bacteria; D.1: Proteobacteria; D.2: Alphaproteobacteria; D.3: Sphingomonadales; D.4: Sphingomonadaceae	1
0c457766cb8f9280f31e57ac199585d7	D.0: Bacteria; D.1: Actinobacteria; D.2: Actinobacteria; D.3: Micrococcales; D.4: Micrococcaceae; D.5: Pseudarthrobacter	0.6
2f4a2b08eec8d8d5f66dc0d20552881f	D.0: Bacteria; D.1: Proteobacteria; D.2: Gammaproteobacteria; D.3: Enterobacteriales; D.4: Enterobacteriaceae; D.5: Escherichia-Shigella	1
8428220f01fe8a975672b69e22c8da33	D.0: Bacteria; D.1: Proteobacteria; D.2: Alphaproteobacteria; D.3: Rhizobiales; D.4: Rhizobiales Incertae Sedis; D.5: Phreatobacter	0.8
6e7604ec6f61c2fee0d97a8d8b3d057d	D.0: Bacteria; D.1: Proteobacteria; D.2: Alphaproteobacteria; D.3: Rhizobiales; D.4: Xanthobacteraceae; D.5: Bradyrhizobium	1
cfc2cc4b90d733753f9007eee5fcf24c	D.0: Bacteria; D.1: Chloroflexi; D.2: Anaerolineae; D.3: Caldilineales; D.4: Caldilineaceae; D.5: uncultured	0.6
55e29e8099224e4e3ab4359282ba5d70	D.0: Bacteria; D.1: Firmicutes; D.2: Bacilli; D.3: Bacillales; D.4: Bacillaceae; D.5: Bacillus	1
f7a1c2a7dc74eb24446faaa79f519ee6	D.0: Bacteria; D.1: Firmicutes; D.2: Clostridia; D.3: Clostridiales; D.4: Lachnospiraceae; D.5: Agathobacter	1
7a482be1dc9ddae565dac183757c0384	D.0: Bacteria; D.1: Firmicutes; D.2: Clostridia; D.3: Clostridiales; D.4: Ruminococcaceae; D.5: Ruminococcaceae UCG-005	1
8bf24ef028837a4179edc46a98f06ce5	D.0: Archaea; D.1: Euryarchaeota; D.2: Thermoplasmata; D.3: Marine Group II; D.4: uncultured archaeon; D.5:	1
396d5b664cc7496d9aa1f707972b2744	D.0: Bacteria; D.1: Proteobacteria; D.2: Gammaproteobacteria; D.3: Enterobacteriales; D.4: Enterobacteriaceae; D.5: Plesiomonas	0.9
5b563afc3260fee725ba6ecd712ffe4b	D.0: Bacteria; D.1: Verrucomicrobia; D.2: Verrucomicrobiae; D.3: Chthoniobacterales; D.4: Chthoniobacteraceae; D.5: Candidatus Udaeobacter	0.8
b5afbf623d8d16a920434b7123952acd	D.0: Bacteria; D.1: Proteobacteria; D.2: Alphaproteobacteria; D.3: Rhizobiales; D.4: Hyphomicrobiaceae; D.5: Hyphomicrobium	0.7
ed723c320d95bf696bffe446b9a83321	D.0: Bacteria; D.1: Proteobacteria; D.2: Alphaproteobacteria; D.3: Rhodobacterales; D.4: Rhodobacteraceae	1
39588ae5a2fba3ddc3cad7a75d195554	D.0: Bacteria; D.1: Firmicutes; D.2: Clostridia; D.3: Clostridiales; D.4: Lachnospiraceae; D.5: [Eubacterium] hallii group	0.7
01fe32df0f884f11c8be78686852927a	D.0: Bacteria; D.1: Nitrospirae; D.2: Nitrospira; D.3: Nitrospirales; D.4: Nitrospiraceae; D.5: Nitrospira	1
c436bd1dcd2cbce62e01a3dd4432f41f	D.0: Bacteria; D.1: Proteobacteria; D.2: Alphaproteobacteria; D.3: Paracaedibacterales; D.4: Paracaedibacteraceae; D.5: Candidatus Finniella	0.9
da4ad3f23a995cffe7f09f77e9708622	D.0: Bacteria; D.1: Proteobacteria; D.2: Gammaproteobacteria; D.3: Vibrionales; D.4: Vibrionaceae; D.5: Vibrio	0.9
303e9c6374fed0d8b699cc84d77d5845	D.0: Bacteria; D.1: Actinobacteria; D.2: Actinobacteria; D.3: Micrococcales; D.4: Microbacteriaceae	1
b8218e35eb8860c4578284a25340c030	D.0: Bacteria; D.1: Firmicutes; D.2: Clostridia; D.3: Clostridiales; D.4: Peptostreptococcaceae; D.5: Romboutsia	0.6
dfaf3cb8cde0f02ad169b5ec533a9931	D.0: Bacteria; D.1: Proteobacteria; D.2: Deltaproteobacteria; D.3: Myxococcales; D.4: bacteriap25; D.5: uncultured bacterium	0.6
c1d72577189cc2a6f32a02d71e3c79b6	D.0: Bacteria; D.1: Proteobacteria; D.2: Alphaproteobacteria; D.3: Rhizobiales	0.9
069d61f012c1628d71339eaef3f6604f	D.0: Bacteria; D.1: Verrucomicrobia; D.2: Verrucomicrobiae; D.3: Chthoniobacterales; D.4: Xiphinematobacteraceae; D.5: Candidatus Xiphinematobacter	0.7
871d15631c5ad4b87f91c3abae5d34e7	D.0: Bacteria; D.1: Proteobacteria; D.2: Gammaproteobacteria; D.3: Pseudomonadales; D.4: Pseudomonadaceae; D.5: Pseudomonas	1
5c0644f23e7db04b7c8bd37098828313	D.0: Bacteria; D.1: Firmicutes; D.2: Clostridia; D.3: Clostridiales; D.4: Lachnospiraceae; D.5: [Ruminococcus] torques group	0.9
60ca3dd8b2d6364a96b1a78749fcb3e8	D.0: Bacteria; D.1: Bacteroidetes; D.2: Bacteroidia; D.3: Chitinophagales; D.4: Chitinophagaceae; D.5: uncultured	0.7
912779139d55338762879b18f1154841	D.0: Bacteria; D.1: Cyanobacteria; D.2: Oxyphotobacteria; D.3: Chloroplast	1
31409e4ce34503adc3c6705c91d90d94	D.0: Bacteria; D.1: Proteobacteria; D.2: Alphaproteobacteria; D.3: Rhizobiales; D.4: Beijerinckiaceae; D.5: Bosea	1
38f9479d2f37d1036274704b09d2e3c5	D.0: Bacteria; D.1: Firmicutes; D.2: Clostridia; D.3: Clostridiales; D.4: Lachnospiraceae; D.5: Blautia	0.7
86d574182766e313008402523ec2da26	D.0: Archaea; D.1: Thaumarchaeota; D.2: Nitrososphaeria; D.3: Nitrososphaerales; D.4: Nitrososphaeraceae; D.5: Candidatus Nitrososphaera	1
81de9adc50e2c36ebdffe4a49c8d3e4f	D.0: Bacteria; D.1: Actinobacteria; D.2: Thermoleophilia; D.3: Gaiellales; D.4: uncultured; D.5: uncultured bacterium	0.9
5636677a19a1aefa784de9cb6890307a	D.0: Bacteria; D.1: Tenericutes; D.2: Mollicutes; D.3: Mycoplasmatales; D.4: Mycoplasmataceae; D.5: Candidatus Lumbricincola	0.6
f2735c286490a71c359f4d5db6bdd217	D.0: Bacteria; D.1: Firmicutes; D.2: Clostridia; D.3: Clostridiales; D.4: Ruminococcaceae; D.5: Subdoligranulum	0.8
036ca3fa03f8d93a402ced6240a337fe	D.0: Bacteria; D.1: Firmicutes; D.2: Clostridia; D.3: Clostridiales; D.4: Ruminococcaceae; D.5: Ruminococcaceae UCG-002	0.6
0b76c0de45ebe2ad7502a0a5546699ca	D.0: Bacteria; D.1: Firmicutes; D.2: Clostridia; D.3: Clostridiales; D.4: Lachnospiraceae; D.5: Coprococcus 2	0.9
b2baacdb91747ad313b02bbddadc3319	D.0: Bacteria; D.1: Firmicutes; D.2: Clostridia; D.3: Clostridiales; D.4: Ruminococcaceae; D.5: Ruminococcaceae UCG-002	1
e2a55861ea47b76632863b1a84e0f966	D.0: Bacteria; D.1: Cyanobacteria; D.2: Oxyphotobacteria; D.3: Chloroplast	1
3d13a3f8f862a5eb08c35f3a6ec9330b	D.0: Bacteria; D.1: Actinobacteria; D.2: Actinobacteria; D.3: Micrococcales; D.4: Intrasporangiaceae; D.5: uncultured	0.7
7cb41993c0f9f23d47d4d8cf83d82414	D.0: Bacteria; D.1: Proteobacteria; D.2: Gammaproteobacteria; D.3: Betaproteobacteriales; D.4: Burkholderiaceae; D.5: Achromobacter	1
c61acfa648cd5027a9974125757e420f	D.0: Bacteria; D.1: Bacteroidetes; D.2: Bacteroidia; D.3: Cytophagales; D.4: Microscillaceae; D.5: uncultured	0.8
fd204f7a88e546b2288fb9b86489ba32	D.0: Bacteria; D.1: Bacteroidetes; D.2: Bacteroidia; D.3: Bacteroidales; D.4: Bacteroidaceae; D.5: Bacteroides	0.8
99cf1750a54711e2bce46394da8df914	D.0: Bacteria; D.1: Firmicutes; D.2: Bacilli; D.3: Bacillales; D.4: Bacillaceae; D.5: Bacillus	1
6bf4cbc4fa42c2b1ebc63fd3bcf6770b	D.0: Bacteria; D.1: Proteobacteria; D.2: Alphaproteobacteria; D.3: Rhizobiales; D.4: Rhizobiaceae	0.909091
534c541510b57a6b760ed05eb24c4b1a	D.0: Bacteria; D.1: Verrucomicrobia; D.2: Verrucomicrobiae; D.3: Chthoniobacterales; D.4: Chthoniobacteraceae; D.5: Candidatus Udaeobacter	0.9
547f7f631b685c5f07486e3170f16ea4	D.0: Bacteria; D.1: Firmicutes; D.2: Clostridia; D.3: Clostridiales; D.4: Lachnospiraceae; D.5: Dorea	0.9
50507e9809c29419529d1647eb41d84d	D.0: Bacteria; D.1: Bacteroidetes; D.2: Bacteroidia; D.3: Cytophagales; D.4: Microscillaceae; D.5: uncultured	0.7
9abadf917eb14adc70feb4ede07779e9	D.0: Bacteria; D.1: Proteobacteria; D.2: Alphaproteobacteria; D.3: uncultured; D.4: uncultured bacterium; D.5:	0.7
5eadcd3ffcec9eeb135e9d9aa582da06	D.0: Bacteria; D.1: Bacteroidetes; D.2: Bacteroidia; D.3: Cytophagales; D.4: Microscillaceae; D.5: uncultured	0.7
f6604a3e27beeb5badbb95b683b5f052	D.0: Bacteria; D.1: Bacteroidetes; D.2: Bacteroidia; D.3: Sphingobacteriales; D.4: Sphingobacteriaceae	1
8eeb3bfaa4bc10b5247d6ec634b4ff9d	D.0: Bacteria; D.1: Verrucomicrobia; D.2: Verrucomicrobiae; D.3: Verrucomicrobiales; D.4: Akkermansiaceae; D.5: Akkermansia	0.9
7d2e2fca176d25f1ceb892bed1ef4f8d	D.0: Bacteria; D.1: Actinobacteria; D.2: Actinobacteria; D.3: Propionibacteriales; D.4: Propionibacteriaceae; D.5: Cutibacterium	0.6
8605313f6ef54a6b74e71dea706e2ea5	D.0: Bacteria; D.1: Acidobacteria; D.2: Blastocatellia (Subgroup 4); D.3: Pyrinomonadales; D.4: Pyrinomonadaceae; D.5: RB41	0.8
b6e42f995ae60a48dc8737fef0cc93fe	D.0: Bacteria; D.1: Proteobacteria; D.2: Gammaproteobacteria; D.3: Aeromonadales; D.4: Aeromonadaceae; D.5: Aeromonas	1
e8f53008273cea9c4f5ad76c1717cbfb	D.0: Bacteria; D.1: Proteobacteria; D.2: Alphaproteobacteria; D.3: Dongiales; D.4: Dongiaceae; D.5: Dongia	0.7
078950af1d2894df2fe2e8f95e0313d2	D.0: Bacteria; D.1: Proteobacteria; D.2: Gammaproteobacteria; D.3: Betaproteobacteriales; D.4: Burkholderiaceae; D.5: Acidovorax	1
3dbdd872ed2139034d0eb7c896f6b6fd	D.0: Bacteria; D.1: Firmicutes; D.2: Clostridia; D.3: Clostridiales; D.4: Ruminococcaceae; D.5: Ruminococcus 1	0.9
ea1ddbc2728ed1cdaf4f0a38150a02b9	D.0: Bacteria; D.1: Bacteroidetes; D.2: Bacteroidia; D.3: Bacteroidales; D.4: Muribaculaceae; D.5: uncultured bacterium	0.9
ca4936283c0694c5b39f240ac27792da	D.0: Bacteria; D.1: Verrucomicrobia; D.2: Verrucomicrobiae; D.3: Pedosphaerales; D.4: Pedosphaeraceae; D.5: uncultured bacterium	0.8
d4aa815d98793f60f30a8b1aa87b1c3f	D.0: Bacteria; D.1: Proteobacteria; D.2: Gammaproteobacteria; D.3: Vibrionales; D.4: Vibrionaceae; D.5: Vibrio	0.6
0dad2bb210e857c41c431c2db75bedcd	D.0: Bacteria; D.1: Chloroflexi; D.2: Chloroflexia; D.3: Chloroflexales; D.4: Roseiflexaceae; D.5: uncultured	0.7
5b935d18d1f6aa13526313267e90db1a	D.0: Bacteria; D.1: Verrucomicrobia; D.2: Verrucomicrobiae; D.3: Verrucomicrobiales; D.4: Verrucomicrobiaceae; D.5: uncultured	1
5eb56146de601a7d345a5b404713f208	D.0: Bacteria; D.1: Actinobacteria; D.2: Actinobacteria; D.3: Corynebacteriales; D.4: Mycobacteriaceae; D.5: Mycobacterium	1
9e44ce4cf38b33a6ab4049f3be6bdad0	D.0: Bacteria; D.1: Firmicutes; D.2: Bacilli; D.3: Bacillales; D.4: Planococcaceae; D.5: Paenisporosarcina	0.7
03162779a387941e5fa2efa62f9eb24e	D.0: Bacteria; D.1: Proteobacteria; D.2: Alphaproteobacteria; D.3: Rhizobiales; D.4: Xanthobacteraceae; D.5: uncultured	0.6
a8af4312a4316469512720e1429e078e	D.0: Bacteria; D.1: Actinobacteria; D.2: Actinobacteria; D.3: PeM15	1
d1a24fd7f12ac5dd5f767a56cfdd46cd	D.0: Bacteria; D.1: Proteobacteria; D.2: Gammaproteobacteria; D.3: Pseudomonadales; D.4: Moraxellaceae; D.5: Acinetobacter	1
1f445227144adc628f316a8921962bfb	D.0: Bacteria; D.1: Proteobacteria; D.2: Alphaproteobacteria; D.3: Caulobacterales; D.4: Caulobacteraceae; D.5: Brevundimonas	0.909091
6b6445465cfc0d80f8e07677484e7545	D.0: Bacteria; D.1: Acidobacteria; D.2: Acidobacteriia; D.3: Solibacterales; D.4: Solibacteraceae (Subgroup 3); D.5: Paludibaculum	1
2558c40a68ebb7f89188dd220897da96	D.0: Bacteria; D.1: Proteobacteria; D.2: Gammaproteobacteria; D.3: Betaproteobacteriales; D.4: Burkholderiaceae; D.5: uncultured	0.8
fa0a9ee0616884dabe636e11e2b77191	D.0: Bacteria; D.1: Bacteroidetes; D.2: Bacteroidia; D.3: Cytophagales; D.4: Hymenobacteraceae; D.5: Adhaeribacter	1
0381730cf884cc76ae77a744193c207c	D.0: Bacteria; D.1: Acidobacteria; D.2: Blastocatellia (Subgroup 4); D.3: Pyrinomonadales; D.4: Pyrinomonadaceae; D.5: RB41	0.7
1e760eaeea8c5c4b6848af8c2d21ba78	D.0: Bacteria; D.1: Proteobacteria; D.2: Alphaproteobacteria; D.3: Rhodobacterales; D.4: Rhodobacteraceae; D.5: Rubellimicrobium	0.9
1a4ea38767925c1a18e7101aee76fa95	D.0: Archaea; D.1: Euryarchaeota; D.2: Thermoplasmata; D.3: Marine Group II; D.4: uncultured archaeon; D.5:	1
307fcb3bdaf851dd728bcaddb9ceacb6	D.0: Bacteria; D.1: Actinobacteria; D.2: Actinobacteria; D.3: Frankiales; D.4: Cryptosporangiaceae; D.5: Fodinicola	1
fefd271a593ea2a393b9e27dcd7379e4	D.0: Bacteria; D.1: Proteobacteria; D.2: Alphaproteobacteria; D.3: Rhizobiales; D.4: KF-JG30-B3; D.5: uncultured bacterium	0.7
c1946a64a4f393b27a137fb376584c37	D.0: Bacteria; D.1: Proteobacteria; D.2: Alphaproteobacteria; D.3: Acetobacterales; D.4: Acetobacteraceae; D.5: Komagataeibacter	1
db1b9829491596c06f7dbe4dadb9e13e	D.0: Bacteria; D.1: Planctomycetes; D.2: Phycisphaerae; D.3: Tepidisphaerales; D.4: WD2101 soil group; D.5: uncultured bacterium	0.6
303147b128a7aae4b52d8e6b747a77ef	D.0: Bacteria; D.1: Chloroflexi; D.2: Anaerolineae; D.3: RBG-13-54-9; D.4: uncultured bacterium; D.5:	0.8
e9813afaeb55eaef3f37b63e6516a76f	D.0: Bacteria; D.1: Proteobacteria; D.2: Gammaproteobacteria; D.3: Enterobacteriales; D.4: Enterobacteriaceae; D.5: Cedecea	0.6
c7444b1d9b200fdeb922693aab29deb4	D.0: Bacteria; D.1: Firmicutes; D.2: Clostridia; D.3: Clostridiales; D.4: Ruminococcaceae; D.5: Ruminococcus 2	0.6
d19cac489e4e55bc375b3a6ddd46601e	D.0: Bacteria; D.1: Firmicutes; D.2: Clostridia; D.3: Clostridiales; D.4: Clostridiaceae 1; D.5: Clostridium sensu stricto 1	0.7
f20338eef781c01ff2d60b920d8413c5	D.0: Bacteria; D.1: Firmicutes; D.2: Clostridia; D.3: Clostridiales; D.4: Clostridiaceae 1; D.5: Clostridium sensu stricto 1	1
4ebc244a7bb3efb9a61117c7cf80599c	D.0: Bacteria; D.1: Chloroflexi; D.2: Anaerolineae; D.3: SBR1031; D.4: A4b; D.5: uncultured bacterium	0.6
345801892c185eb04700224e94163f85	D.0: Bacteria; D.1: Proteobacteria; D.2: Gammaproteobacteria; D.3: Betaproteobacteriales; D.4: Burkholderiaceae; D.5: Burkholderia-Caballeronia-Paraburkholderia	1
7d862df7225be140f4d0ce97cf72c830	D.0: Bacteria; D.1: Firmicutes; D.2: Bacilli; D.3: Bacillales; D.4: Planococcaceae; D.5: Solibacillus	1
5b7c9a64b3f7df698f10753e681090d7	D.0: Bacteria; D.1: Bacteroidetes; D.2: Bacteroidia; D.3: Cytophagales; D.4: Microscillaceae; D.5: Ohtaekwangia	0.6
23a7b26c7ab6807854916acdfec905ac	D.0: Bacteria; D.1: Proteobacteria; D.2: Gammaproteobacteria; D.3: Cellvibrionales; D.4: Cellvibrionaceae; D.5: Cellvibrio	1
381e5db9f5e91860c9c16a13f27eb2bd	D.0: Bacteria; D.1: Firmicutes; D.2: Bacilli; D.3: Bacillales; D.4: Bacillaceae; D.5: Bacillus	0.8
d62ff66839eb268fd8a34f9d0357170b	D.0: Bacteria; D.1: Proteobacteria; D.2: Alphaproteobacteria; D.3: Sphingomonadales; D.4: Sphingomonadaceae; D.5: Porphyrobacter	0.7
6a57bf3582abf9433ca2eb6cb760a0cf	D.0: Bacteria; D.1: Proteobacteria; D.2: Gammaproteobacteria; D.3: Betaproteobacteriales; D.4: Burkholderiaceae; D.5: Rhizobacter	0.6
66d6637ffcca2c21d32350b2b5356a02	D.0: Bacteria; D.1: Chloroflexi; D.2: Chloroflexia; D.3: Chloroflexales; D.4: Roseiflexaceae; D.5: uncultured	0.8
04021c2a95d0355bfcbee77af81bd57f	D.0: Bacteria; D.1: Bacteroidetes; D.2: Bacteroidia; D.3: Sphingobacteriales; D.4: env.OPS 17	1
fd9ad0a687daa2f18a7f05ce87477e70	D.0: Bacteria; D.1: Proteobacteria; D.2: Gammaproteobacteria; D.3: Gammaproteobacteria Incertae Sedis; D.4: Unknown Family; D.5: Acidibacter	1
983221711f529bb7d73fcffec66c0293	D.0: Bacteria; D.1: Firmicutes; D.2: Bacilli; D.3: Lactobacillales; D.4: Lactobacillaceae; D.5: Lactobacillus	0.8
cb37a72f22974a92e33e98eecb5e6da6	D.0: Bacteria; D.1: Proteobacteria; D.2: Gammaproteobacteria; D.3: Betaproteobacteriales; D.4: SC-I-84; D.5: uncultured bacterium	0.6
0631e63896b34856ee1cbca1ca261eb8	D.0: Bacteria; D.1: Firmicutes; D.2: Bacilli; D.3: Bacillales; D.4: Planococcaceae; D.5: Planomicrobium	0.8
11a1a0d570574865ba95f0864f6210df	D.0: Bacteria; D.1: Proteobacteria; D.2: Alphaproteobacteria; D.3: Rhizobiales; D.4: Rhizobiaceae; D.5: Aminobacter	0.545455
93a695fefd918468e74c6cc6cdd9dc87	D.0: Bacteria; D.1: Actinobacteria; D.2: Acidimicrobiia; D.3: IMCC26256; D.4: uncultured bacterium; D.5:	0.6
59a54d45b8de16916e6c408e9ce82f75	D.0: Bacteria; D.1: Firmicutes; D.2: Clostridia; D.3: Clostridiales; D.4: Ruminococcaceae; D.5: Ruminococcaceae NK4A214 group	0.7
c6eaff1539a8179ba590e3a397ac95ae	D.0: Bacteria; D.1: Proteobacteria; D.2: Alphaproteobacteria; D.3: Rhizobiales; D.4: Xanthobacteraceae; D.5: Pseudorhodoplanes	1
1ca3108821198c2fb70b73a9b260beea	D.0: Bacteria; D.1: Chloroflexi; D.2: Gitt-GS-136; D.3: uncultured bacterium; D.4: ; D.5:	0.8
f4b650512439ae192ce3a9da6f3f7e6d	D.0: Bacteria; D.1: Proteobacteria; D.2: Gammaproteobacteria; D.3: Betaproteobacteriales; D.4: Rhodocyclaceae	0.8
1f4f11723c3447420db4cda09a0bcd68	D.0: Bacteria; D.1: Cyanobacteria; D.2: Oxyphotobacteria; D.3: Chloroplast	1
7dec412d22a36c4588275c0a888ff861	D.0: Bacteria; D.1: Bacteroidetes; D.2: Ignavibacteria; D.3: OPB56; D.4: uncultured bacterium; D.5:	0.8
9b2fd5adfb4318bceda8f9966dfec509	D.0: Bacteria; D.1: Firmicutes; D.2: Bacilli; D.3: Bacillales; D.4: Planococcaceae; D.5: Domibacillus	1
bced40427c4801df131f0632885aa329	D.0: Bacteria; D.1: Verrucomicrobia; D.2: Verrucomicrobiae; D.3: Verrucomicrobiales; D.4: Rubritaleaceae; D.5: Luteolibacter	0.9
d3fa274cbe09b631b021f4348a6b417f	D.0: Bacteria; D.1: Actinobacteria; D.2: Thermoleophilia; D.3: Gaiellales; D.4: Gaiellaceae; D.5: Gaiella	0.6
622e12719283e7f03b9eeb423ca0c39a	D.0: Bacteria; D.1: Actinobacteria; D.2: Thermoleophilia; D.3: Gaiellales; D.4: Gaiellaceae; D.5: Gaiella	0.8
c3b90528891f1721f5576b600a16b68c	D.0: Bacteria; D.1: Planctomycetes; D.2: Planctomycetacia; D.3: Gemmatales; D.4: Gemmataceae; D.5: uncultured	0.9
f557b7e4ba5750d420786082ecf0c54b	D.0: Bacteria; D.1: Actinobacteria; D.2: Thermoleophilia; D.3: Gaiellales; D.4: uncultured; D.5: uncultured bacterium	0.8
31f232781685558bf9d62e35e8f237f9	D.0: Bacteria; D.1: Verrucomicrobia; D.2: Verrucomicrobiae; D.3: Verrucomicrobiales; D.4: Akkermansiaceae; D.5: Akkermansia	0.9
8ee528727671ad4e2fdc6603eb2bf241	D.0: Bacteria; D.1: Firmicutes; D.2: Bacilli; D.3: Bacillales; D.4: Paenibacillaceae; D.5: Paenibacillus	1
b3ee60be0daa0b7b9073ee8fccad4013	D.0: Bacteria; D.1: Actinobacteria; D.2: Acidimicrobiia; D.3: Actinomarinales; D.4: uncultured; D.5: uncultured bacterium	0.9
f0182c61ebbe9d364d47a60a4cae2c12	D.0: Bacteria; D.1: Verrucomicrobia; D.2: Verrucomicrobiae; D.3: Pedosphaerales; D.4: Pedosphaeraceae; D.5: uncultured bacterium	0.6
f546c5811cf52e16b8e5441669ca774d	D.0: Bacteria; D.1: Chloroflexi; D.2: Anaerolineae; D.3: RBG-13-54-9; D.4: uncultured bacterium; D.5:	0.8
1cf72e2ba7b1347186b71c8a57fd66a4	D.0: Bacteria; D.1: Proteobacteria; D.2: Alphaproteobacteria; D.3: Rhizobiales; D.4: Hyphomicrobiaceae; D.5: Hyphomicrobium	0.7
8993057e15a20a6fe1221d99b64d6531	D.0: Bacteria; D.1: Proteobacteria; D.2: Alphaproteobacteria; D.3: Rhodobacterales; D.4: Rhodobacteraceae	1
b43bb87d3079b9e927bc225d43cd5a31	D.0: Bacteria; D.1: Firmicutes; D.2: Clostridia; D.3: Clostridiales; D.4: Ruminococcaceae; D.5: Ruminococcaceae UCG-014	1
81d8933191f0ada0c01c736ad857a8d0	D.0: Bacteria; D.1: Acidobacteria; D.2: Subgroup 11; D.3: uncultured bacterium; D.4: ; D.5:	0.8
815a0835a1b884e558138f6a468ed5f3	D.0: Bacteria; D.1: Chloroflexi; D.2: Anaerolineae; D.3: SBR1031; D.4: A4b; D.5: uncultured bacterium	0.8
0cfd08577a296a7cd74722d0a03e6c90	D.0: Archaea; D.1: Nanoarchaeaeota; D.2: Woesearchaeia	1
36ce85e75b7680e5a501a253b3f9aaeb	D.0: Bacteria; D.1: Proteobacteria; D.2: Alphaproteobacteria; D.3: Acetobacterales; D.4: Acetobacteraceae; D.5: Roseomonas	0.9
3abe15217e185ca0d08ecab5a0f163e1	D.0: Bacteria; D.1: Proteobacteria; D.2: Gammaproteobacteria; D.3: Vibrionales; D.4: Vibrionaceae; D.5: Vibrio	1
4ff8cd7619097f3ebd1c07ee41d56173	D.0: Bacteria; D.1: Bacteroidetes; D.2: Bacteroidia; D.3: Cytophagales; D.4: Hymenobacteraceae; D.5: Pontibacter	1
aae80d50acc56fb181b7f34f421841f9	D.0: Bacteria; D.1: Proteobacteria; D.2: Alphaproteobacteria; D.3: Rhizobiales; D.4: Rhizobiales Incertae Sedis; D.5: uncultured	0.6
bbadc9ada849a16baa0ac91c5a4ca681	D.0: Bacteria; D.1: Proteobacteria; D.2: Deltaproteobacteria; D.3: Oligoflexales; D.4: 0319-6G20	1
ed02996d4106e83343bffe4732fb5ad4	D.0: Bacteria; D.1: Acidobacteria; D.2: Holophagae; D.3: Subgroup 7	1
021520328d781855203abfec881c55f2	D.0: Bacteria; D.1: Proteobacteria; D.2: Alphaproteobacteria; D.3: Rhizobiales; D.4: Rhizobiales Incertae Sedis; D.5: uncultured	0.636364
7c2dfa3fdd8e6e671080878933003849	D.0: Bacteria; D.1: Acidobacteria; D.2: Blastocatellia (Subgroup 4); D.3: Pyrinomonadales; D.4: Pyrinomonadaceae; D.5: RB41	1
a6d9076b4da131cd694079a090ac58f4	D.0: Bacteria; D.1: Proteobacteria; D.2: Alphaproteobacteria; D.3: Azospirillales; D.4: uncultured; D.5: uncultured bacterium	0.8
054b134b9becb04eca5b029028169828	D.0: Bacteria; D.1: Bacteroidetes; D.2: Bacteroidia; D.3: Cytophagales; D.4: Cytophagaceae; D.5: Cytophaga	0.6
086fd974d831c958dffa09a38bdb8e07	D.0: Archaea; D.1: Thaumarchaeota; D.2: Nitrososphaeria; D.3: Nitrososphaerales; D.4: Nitrososphaeraceae; D.5: Candidatus Nitrososphaera	1
1521021ce91aee12d2c4194a9d425813	D.0: Bacteria; D.1: Proteobacteria; D.2: Alphaproteobacteria; D.3: Rhizobiales; D.4: Rhizobiales Incertae Sedis; D.5: Phreatobacter	0.7
3b6ecccf3a55ce1348f9c7dd36bed803	D.0: Bacteria; D.1: Proteobacteria; D.2: Deltaproteobacteria; D.3: Myxococcales; D.4: Polyangiaceae; D.5: Sorangium	0.6
6871d93d895e5dc8fc6740086e6c5d31	D.0: Bacteria; D.1: Proteobacteria; D.2: Gammaproteobacteria; D.3: Betaproteobacteriales; D.4: Nitrosomonadaceae; D.5: mle1-7	0.9
0b7a4ada6e6d2b6f8452fc3eacaef8a0	D.0: Bacteria; D.1: Actinobacteria; D.2: 0319-7L14; D.3: uncultured bacterium; D.4: ; D.5:	0.8
4ce3ea54623496951d0d79f3e7d14a6a	D.0: Bacteria; D.1: Bacteroidetes; D.2: Bacteroidia; D.3: Bacteroidales; D.4: Tannerellaceae; D.5: Parabacteroides	0.6
56bba604f2b65c92c01e8947ad3ce5c0	D.0: Bacteria; D.1: Bacteroidetes; D.2: Bacteroidia; D.3: Cytophagales; D.4: Microscillaceae; D.5: Ohtaekwangia	0.6
2e3b315c03aaa0b1e194629e0825195d	D.0: Bacteria; D.1: Firmicutes; D.2: Bacilli; D.3: Bacillales; D.4: Planococcaceae; D.5: Lysinibacillus	1
5db309ab0ae447774ad3c2fb6b721676	D.0: Bacteria; D.1: Proteobacteria; D.2: Gammaproteobacteria; D.3: Alteromonadales; D.4: Shewanellaceae; D.5: Ferrimonas	1
793c7ba42ded29b4b610b494823dd0af	D.0: Bacteria; D.1: Bacteroidetes; D.2: Bacteroidia; D.3: Chitinophagales; D.4: Chitinophagaceae; D.5: Sediminibacterium	1
8cf144d1a2cb9b742b5e647ae3937887	D.0: Bacteria; D.1: Firmicutes; D.2: Clostridia; D.3: Clostridiales; D.4: Ruminococcaceae; D.5: [Eubacterium] coprostanoligenes group	0.6
c635d0593fb15a67063119e627faef7e	D.0: Bacteria; D.1: Verrucomicrobia; D.2: Verrucomicrobiae; D.3: Chthoniobacterales; D.4: Chthoniobacteraceae; D.5: Chthoniobacter	0.6
6fbd216526613294f11aa99ec069b0d1	D.0: Bacteria; D.1: Proteobacteria; D.2: Gammaproteobacteria; D.3: Betaproteobacteriales; D.4: SC-I-84	1
8e7f483bc7b563923ee70f15c251b153	D.0: Bacteria; D.1: Proteobacteria; D.2: Alphaproteobacteria; D.3: Acetobacterales; D.4: Acetobacteraceae; D.5: Roseomonas	0.9
9937ba7c985641239810b1a520ee716e	D.0: Bacteria; D.1: Bacteroidetes; D.2: Bacteroidia; D.3: Chitinophagales; D.4: Chitinophagaceae; D.5: Ferruginibacter	1
d53c9d86f54d05ba2ceedf73c8d71a2b	D.0: Bacteria; D.1: Proteobacteria; D.2: Gammaproteobacteria; D.3: Betaproteobacteriales; D.4: Gallionellaceae	1
83b34908db4a2f1aeeed5df21e8d7ac6	D.0: Bacteria; D.1: Proteobacteria; D.2: Gammaproteobacteria; D.3: Betaproteobacteriales; D.4: Methylophilaceae; D.5: Methylotenera	0.9
8aa61eae81472cb703fddc9f7332447e	D.0: Bacteria; D.1: Proteobacteria; D.2: Deltaproteobacteria; D.3: Myxococcales; D.4: Polyangiaceae; D.5: Pajaroellobacter	0.7
946be5fc457432aef969979a40f5762c	D.0: Bacteria; D.1: Acidobacteria; D.2: Blastocatellia (Subgroup 4); D.3: Blastocatellales; D.4: Blastocatellaceae; D.5: Aridibacter	0.6
d614c942997300520f2ac7b73c8c7ed7	D.0: Bacteria; D.1: Bacteroidetes; D.2: Bacteroidia; D.3: Bacteroidales; D.4: Bacteroidaceae; D.5: Bacteroides	0.6
db8b36796bcfe5e10e6f501114aa8ac0	D.0: Bacteria; D.1: Acidobacteria; D.2: Subgroup 6; D.3: uncultured Acidobacteria bacterium; D.4: ; D.5:	0.6
121b8d50913db75657ae8d9327ed5f99	D.0: Bacteria; D.1: Verrucomicrobia; D.2: Verrucomicrobiae; D.3: Pedosphaerales; D.4: Pedosphaeraceae; D.5: uncultured bacterium	0.7
1eff23044b8683d782743a21bf1968d0	D.0: Bacteria; D.1: Proteobacteria; D.2: Alphaproteobacteria; D.3: Rhodobacterales; D.4: Rhodobacteraceae; D.5: Loktanella	0.8
7beb6afb10d4a33729f38eae58eb86fe	D.0: Bacteria; D.1: Actinobacteria; D.2: Acidimicrobiia; D.3: Microtrichales; D.4: Ilumatobacteraceae; D.5: Ilumatobacter	0.7
a4d98ca36dc66a0161e195b9a625b708	D.0: Bacteria; D.1: Firmicutes; D.2: Clostridia; D.3: Clostridiales; D.4: Lachnospiraceae; D.5: Roseburia	0.9
14506f05d0146119e6e4bf4df97141a8	D.0: Bacteria; D.1: Acidobacteria; D.2: Blastocatellia (Subgroup 4); D.3: Pyrinomonadales; D.4: Pyrinomonadaceae; D.5: RB41	0.7
1cd9c31ca06b6d965494a75f5613c7a3	D.0: Bacteria; D.1: Planctomycetes; D.2: Phycisphaerae; D.3: Tepidisphaerales; D.4: WD2101 soil group; D.5: uncultured bacterium	0.9
21620a2f4231ee76ff68ba5f4d70a6a4	D.0: Bacteria; D.1: Proteobacteria; D.2: Gammaproteobacteria; D.3: Enterobacteriales; D.4: Enterobacteriaceae; D.5: Serratia	0.9
951c89add3e3628dd5415c83322175dc	D.0: Bacteria; D.1: Actinobacteria; D.2: Thermoleophilia; D.3: Gaiellales; D.4: Gaiellaceae; D.5: Gaiella	0.8
96d230cd5064de6eda79aa54c6f93896	D.0: Bacteria; D.1: Actinobacteria; D.2: Actinobacteria; D.3: Propionibacteriales; D.4: Propionibacteriaceae; D.5: Friedmanniella	0.7
ad1f12006a16bed8ec8605b6049eed3f	D.0: Bacteria; D.1: Proteobacteria; D.2: Alphaproteobacteria; D.3: Rhizobiales; D.4: Methyloligellaceae; D.5: uncultured	0.9
e26256afca9e171b7be9b00e765dd675	D.0: Bacteria; D.1: Proteobacteria; D.2: Gammaproteobacteria; D.3: Salinisphaerales; D.4: Solimonadaceae	1
ebaa5cea7e92439d59ec65f3d43ed9c7	D.0: Bacteria; D.1: Acidobacteria; D.2: Blastocatellia (Subgroup 4); D.3: Pyrinomonadales; D.4: Pyrinomonadaceae; D.5: RB41	1
fdc1a7c3ebe3c43c9205147181cadf6b	D.0: Bacteria; D.1: Actinobacteria; D.2: Actinobacteria; D.3: Corynebacteriales; D.4: Corynebacteriaceae; D.5: Corynebacterium 1	0.9
2d3fcac80605695b04e631f9b251e389	D.0: Bacteria; D.1: Proteobacteria; D.2: Gammaproteobacteria; D.3: PLTA13; D.4: uncultured bacterium; D.5:	0.8
fc06c13ba00adfd08c8bb4a0215e0e74	D.0: Bacteria; D.1: Bacteroidetes; D.2: Bacteroidia; D.3: Cytophagales; D.4: Cytophagaceae; D.5: Sporocytophaga	0.8
558bbfbcbd6c3027ab8c4f54eafdbb2e	D.0: Bacteria; D.1: Latescibacteria; D.2: uncultured bacterium; D.3: ; D.4: ; D.5:	1
6d74a01a27e30d412e7b1062633e9390	D.0: Bacteria; D.1: Actinobacteria; D.2: Thermoleophilia; D.3: Gaiellales; D.4: uncultured; D.5: uncultured bacterium	0.7
94188546ed8a3c0fa12261769f644d52	D.0: Bacteria; D.1: Actinobacteria; D.2: MB-A2-108; D.3: uncultured bacterium; D.4: ; D.5:	0.9
85242b779e27df709c31606b0c71242e	D.0: Bacteria; D.1: Actinobacteria; D.2: Thermoleophilia; D.3: Gaiellales; D.4: uncultured; D.5: uncultured bacterium	0.6
85378d791a05c5c176cebb968ff2846e	D.0: Bacteria; D.1: Bacteroidetes; D.2: Bacteroidia; D.3: Sphingobacteriales; D.4: Sphingobacteriaceae; D.5: Pedobacter	1
fddf848d53476395dae83b58ca3daf2a	D.0: Bacteria; D.1: Bacteroidetes; D.2: Bacteroidia; D.3: Chitinophagales; D.4: Chitinophagaceae; D.5: Ferruginibacter	1
153575c3498588d1be267f1a277dc646	D.0: Bacteria; D.1: Bacteroidetes; D.2: Bacteroidia; D.3: Sphingobacteriales; D.4: AKYH767	1
785cf2f42541dba9fcf22edab8164f4b	D.0: Bacteria; D.1: Actinobacteria; D.2: Acidimicrobiia; D.3: IMCC26256; D.4: uncultured bacterium; D.5:	0.6
9cb90f8a4f0511abc19a08e1c4a9f994	D.0: Bacteria; D.1: Bacteroidetes; D.2: Bacteroidia; D.3: Sphingobacteriales; D.4: env.OPS 17	1
90cf60206ed845b942d859ad1860bf88	D.0: Bacteria; D.1: Chloroflexi; D.2: KD4-96; D.3: uncultured bacterium; D.4: ; D.5:	0.9
e0e53668aa96d967fa6976e359c613b8	D.0: Bacteria; D.1: Proteobacteria; D.2: Gammaproteobacteria; D.3: Betaproteobacteriales; D.4: Burkholderiaceae; D.5: Limnobacter	0.7
be7ec229a6fce21608653ed8a97f33e2	D.0: Bacteria; D.1: Proteobacteria; D.2: Deltaproteobacteria; D.3: Myxococcales; D.4: Phaselicystidaceae; D.5: Phaselicystis	0.7
eb94ce1596d49265ffb221ff519fe722	D.0: Bacteria; D.1: Proteobacteria; D.2: Alphaproteobacteria; D.3: Reyranellales; D.4: Reyranellaceae; D.5: Reyranella	1
0c2ce1bcce13985e80f95553bd25394f	D.0: Bacteria; D.1: Proteobacteria; D.2: Gammaproteobacteria; D.3: Betaproteobacteriales; D.4: Burkholderiaceae; D.5: Oxalicibacterium	0.6
258b71459b04affb21dbab8812e65696	D.0: Bacteria; D.1: Acidobacteria; D.2: Subgroup 22; D.3: uncultured bacterium; D.4: ; D.5:	0.6
52f4fc32a09dc79bfe0422448fb10ce6	D.0: Bacteria; D.1: Actinobacteria; D.2: Actinobacteria; D.3: Propionibacteriales; D.4: Nocardioidaceae; D.5: Kribbella	1
98d01ced2eba933bfce32cb91d4bd8dd	D.0: Bacteria; D.1: Bacteroidetes; D.2: Bacteroidia; D.3: Chitinophagales; D.4: Chitinophagaceae; D.5: uncultured	0.6
b07b8c1279710eb69da59635f0cf1301	D.0: Bacteria; D.1: Chloroflexi; D.2: Anaerolineae; D.3: SBR1031; D.4: uncultured bacterium; D.5:	0.6
c39db752c30d6d9a19e04a05927b936c	D.0: Bacteria; D.1: Proteobacteria; D.2: Gammaproteobacteria; D.3: Betaproteobacteriales; D.4: TRA3-20; D.5: uncultured bacterium	0.7
d443d45b9452b33e2f15317f488a8aff	D.0: Bacteria; D.1: Actinobacteria; D.2: Coriobacteriia; D.3: Coriobacteriales; D.4: Coriobacteriaceae; D.5: Collinsella	0.6
08961f6832346182e42833d63b28e87b	D.0: Bacteria; D.1: Proteobacteria; D.2: Alphaproteobacteria; D.3: Rhizobiales; D.4: Rhizobiaceae; D.5: Phyllobacterium	0.909091
cbefbebef234939bd9cda67f0565e0d4	D.0: Bacteria; D.1: Firmicutes; D.2: Clostridia; D.3: Clostridiales; D.4: Ruminococcaceae; D.5: Ruminococcaceae NK4A214 group	0.9
d2cbe7081e5099f2dd6b15f9338d454c	D.0: Bacteria; D.1: Entotheonellaeota; D.2: Entotheonellia; D.3: Entotheonellales; D.4: Entotheonellaceae; D.5: uncultured bacterium	0.9
0194124845fa05aae45647f823b5dcb4	D.0: Bacteria; D.1: Bacteroidetes; D.2: Bacteroidia; D.3: Chitinophagales; D.4: Saprospiraceae; D.5: uncultured	0.7
8149dd9703ca3f2fd9f07ff68afd7b03	D.0: Bacteria; D.1: Bacteroidetes; D.2: Bacteroidia; D.3: Chitinophagales; D.4: Chitinophagaceae; D.5: uncultured	0.8
b7f5ee1f368aa5ce9903bbd56d207dbf	D.0: Bacteria; D.1: Actinobacteria; D.2: Actinobacteria; D.3: Micrococcales; D.4: Microbacteriaceae; D.5: Aurantimicrobium	0.6
c79d959002f758c42a2b316830b1d918	D.0: Bacteria; D.1: Bacteroidetes; D.2: Bacteroidia; D.3: Chitinophagales; D.4: Chitinophagaceae; D.5: uncultured	1
d4fff376f9af2f068316b4b68dfb2bea	D.0: Bacteria; D.1: Bacteroidetes; D.2: Bacteroidia; D.3: Cytophagales; D.4: Microscillaceae; D.5: uncultured	0.6
dc3d349167136c588f6efbcacf2094a9	D.0: Bacteria; D.1: Planctomycetes; D.2: Phycisphaerae; D.3: Tepidisphaerales; D.4: CPla-3 termite group; D.5: uncultured planctomycete	0.6
10fbfe1eff8ce15059bf5707c36fe2f9	D.0: Bacteria; D.1: Bacteroidetes; D.2: Bacteroidia; D.3: Chitinophagales; D.4: Chitinophagaceae; D.5: Heliimonas	0.6
c998c85f30981a3928f29958003b1e92	D.0: Bacteria; D.1: Verrucomicrobia; D.2: Verrucomicrobiae; D.3: Pedosphaerales; D.4: Pedosphaeraceae; D.5: uncultured bacterium	0.9
4cb677a49485177bd2f277e13956881d	D.0: Bacteria; D.1: Bacteroidetes; D.2: Bacteroidia; D.3: Chitinophagales; D.4: Chitinophagaceae; D.5: Pseudoflavitalea	0.6
4d06730d89a3d1bbb1257c2c026ac9b6	D.0: Bacteria; D.1: Bacteroidetes; D.2: Bacteroidia; D.3: Chitinophagales; D.4: uncultured	0.8
9d2c8caeb6241f933ef317e09bac147a	D.0: Bacteria; D.1: Bacteroidetes; D.2: Bacteroidia; D.3: Bacteroidales; D.4: Rikenellaceae; D.5: Alistipes	0.6
9f64a9926415224210c9273d3368ca5b	D.0: Bacteria; D.1: Proteobacteria; D.2: Alphaproteobacteria; D.3: Sphingomonadales; D.4: Sphingomonadaceae; D.5: Novosphingobium	0.9
9f965a35fc9d69616021528c5d33fa67	D.0: Bacteria; D.1: Firmicutes; D.2: Clostridia; D.3: Clostridiales; D.4: Clostridiaceae 1; D.5: Clostridium sensu stricto 13	1
da571d2fbe939b8a2a0db1bfad43002a	D.0: Bacteria; D.1: Chloroflexi; D.2: Chloroflexia; D.3: Chloroflexales; D.4: Roseiflexaceae; D.5: uncultured	0.8
dfa5fb38a1f57f0954b202b02d6deda9	D.0: Bacteria; D.1: Verrucomicrobia; D.2: Verrucomicrobiae; D.3: Verrucomicrobiales; D.4: Verrucomicrobiaceae; D.5: Roseimicrobium	0.6
dfcbe943082643890c82a9183f49c327	D.0: Bacteria; D.1: Bacteroidetes; D.2: Bacteroidia; D.3: Sphingobacteriales; D.4: Sphingobacteriaceae; D.5: Mucilaginibacter	1
8e9ab6bb76105c146e83d0818514aa01	D.0: Bacteria; D.1: Bacteroidetes; D.2: Bacteroidia; D.3: Chitinophagales; D.4: uncultured; D.5: uncultured bacterium	0.9
be06fa319510204344b7d92c577b30a0	D.0: Bacteria; D.1: Proteobacteria; D.2: Gammaproteobacteria; D.3: Betaproteobacteriales; D.4: Burkholderiaceae	1
564495cdc5a78e3c366ff44ee03dbf7e	D.0: Bacteria; D.1: Nitrospirae; D.2: Nitrospira; D.3: Nitrospirales; D.4: Nitrospiraceae; D.5: Nitrospira	0.9
67fdbb7f5ae3b697dda31f6033093556	D.0: Bacteria; D.1: Bacteroidetes; D.2: Bacteroidia; D.3: Chitinophagales; D.4: Chitinophagaceae; D.5: Flavisolibacter	0.9
81441e11f80dbb799c955280854b1586	D.0: Bacteria; D.1: Chloroflexi; D.2: Anaerolineae; D.3: RBG-13-54-9; D.4: uncultured bacterium; D.5:	0.7
b11331e288f2803b7bb2230ddad487a0	D.0: Bacteria; D.1: Proteobacteria; D.2: Gammaproteobacteria; D.3: Betaproteobacteriales; D.4: Burkholderiaceae; D.5: Aquabacterium	0.9
0b8b761628597c3e8f2eba0bbca553e0	D.0: Bacteria; D.1: Proteobacteria; D.2: Alphaproteobacteria; D.3: Rhizobiales; D.4: Hyphomicrobiaceae; D.5: Hyphomicrobium	0.8
319a2eb7aaf8cfac6613041c47864736	D.0: Bacteria; D.1: Gemmatimonadetes; D.2: Gemmatimonadetes; D.3: Gemmatimonadales; D.4: Gemmatimonadaceae; D.5: uncultured	0.6
d5fcdb5676f44353b3472e132d82ab9e	D.0: Bacteria; D.1: Firmicutes; D.2: Negativicutes; D.3: Selenomonadales; D.4: Veillonellaceae; D.5: Dialister	0.7
224d3001df490b579ea728fb6af822e3	D.0: Bacteria; D.1: Chloroflexi; D.2: Chloroflexia; D.3: Chloroflexales; D.4: Herpetosiphonaceae; D.5: Herpetosiphon	1
4663eacd04a6f546ff05ebc4e7f1e151	D.0: Bacteria; D.1: Proteobacteria; D.2: Gammaproteobacteria; D.3: Betaproteobacteriales; D.4: Nitrosomonadaceae; D.5: Nitrosospira	1
4da63118130ab27a2a8c0928df2e1ce4	D.0: Bacteria; D.1: Actinobacteria; D.2: Acidimicrobiia; D.3: Microtrichales; D.4: Iamiaceae; D.5: Iamia	1
c12e33a0a9682c774dca5456b2a5fa7c	D.0: Bacteria; D.1: Firmicutes; D.2: Clostridia; D.3: Clostridiales; D.4: Ruminococcaceae; D.5: Ruminococcaceae UCG-005	0.7
c53dbcfc00712b106ae0f4870b70e086	D.0: Bacteria; D.1: Proteobacteria; D.2: Alphaproteobacteria; D.3: Rhizobiales; D.4: Beijerinckiaceae; D.5: alphaI cluster	0.6
2cc1b31f5a2ae1a9aa011c533e17dd71	D.0: Bacteria; D.1: Proteobacteria; D.2: Gammaproteobacteria; D.3: Betaproteobacteriales; D.4: Nitrosomonadaceae; D.5: MND1	0.7
3960f0864976f7a79ea638566f628084	D.0: Bacteria; D.1: Proteobacteria; D.2: Gammaproteobacteria; D.3: Betaproteobacteriales; D.4: Burkholderiaceae; D.5: Sutterella	0.7
8d4cb2d2bb63d66129d0783c132c535f	D.0: Bacteria; D.1: Bacteroidetes; D.2: Bacteroidia; D.3: Chitinophagales; D.4: Chitinophagaceae; D.5: Chitinophaga	1
95766fdead18832e82caae72e3d56314	D.0: Bacteria; D.1: Bacteroidetes; D.2: Bacteroidia; D.3: Chitinophagales; D.4: Chitinophagaceae; D.5: uncultured	1
cd4a4cd5016bf44fe442b7072a21e1eb	D.0: Bacteria; D.1: Actinobacteria; D.2: Actinobacteria; D.3: Bifidobacteriales; D.4: Bifidobacteriaceae; D.5: Bifidobacterium	0.6
f4acb0840b30fce86aeedafd860f5f46	D.0: Bacteria; D.1: Bacteroidetes; D.2: Bacteroidia; D.3: Chitinophagales; D.4: Chitinophagaceae; D.5: Ferruginibacter	0.7
f8aed3461e2cee401ea8e3a81eccd3c0	D.0: Bacteria; D.1: Proteobacteria; D.2: Gammaproteobacteria; D.3: Nitrosococcales; D.4: Nitrosococcaceae; D.5: SZB85	0.6
45c5edd51be1ecc155c9f12c0374f5b2	D.0: Bacteria; D.1: Firmicutes; D.2: Clostridia; D.3: Clostridiales; D.4: Lachnospiraceae; D.5: Dorea	0.9
4ec34296dff92ec91766f23da94ba029	D.0: Bacteria; D.1: Actinobacteria; D.2: Acidimicrobiia; D.3: Microtrichales; D.4: Ilumatobacteraceae; D.5: CL500-29 marine group	1
96fe030a5dcdacacb9d408d16832799f	D.0: Bacteria; D.1: Bacteroidetes; D.2: Bacteroidia; D.3: Chitinophagales; D.4: Chitinophagaceae; D.5: Ferruginibacter	1
6425d704a1fc2c7eaf8ba683993a95d5	D.0: Bacteria; D.1: Firmicutes; D.2: Clostridia; D.3: Clostridiales; D.4: Lachnospiraceae; D.5: [Eubacterium] eligens group	0.8
0920fb70a9de7cb9c8bf29f5fda5e7c5	D.0: Bacteria; D.1: Firmicutes; D.2: Bacilli; D.3: Bacillales; D.4: Bacillaceae; D.5: Virgibacillus	0.9
88a5947f41fe4a4cf2027da1d1b47760	D.0: Bacteria; D.1: Armatimonadetes; D.2: Fimbriimonadia; D.3: Fimbriimonadales; D.4: Fimbriimonadaceae; D.5: uncultured bacterium	0.8
b34086512a90c4c5fef3d13f15652755	D.0: Bacteria; D.1: Actinobacteria; D.2: Actinobacteria; D.3: Frankiales; D.4: Geodermatophilaceae; D.5: Blastococcus	1
189815b4e55ace953c1b5aeeeeae2539	D.0: Bacteria; D.1: Verrucomicrobia; D.2: Verrucomicrobiae; D.3: Pedosphaerales; D.4: Pedosphaeraceae; D.5: uncultured bacterium	0.6
6a248259f605d6d28c59c978c83f7684	D.0: Bacteria; D.1: Bacteroidetes; D.2: Bacteroidia; D.3: Cytophagales; D.4: Microscillaceae; D.5: uncultured	0.7
c876ef7492bbf9f567148e1559993bc6	D.0: Bacteria; D.1: Verrucomicrobia; D.2: Verrucomicrobiae; D.3: Pedosphaerales; D.4: Pedosphaeraceae	1
03a8b55afe2d546314009376097e5ee1	D.0: Bacteria; D.1: Actinobacteria; D.2: Actinobacteria; D.3: Propionibacteriales; D.4: Nocardioidaceae; D.5: Nocardioides	1
54ab0f954753dfc91feac81df0c0d7b5	D.0: Bacteria; D.1: Acidobacteria; D.2: Blastocatellia (Subgroup 4); D.3: Blastocatellales; D.4: Blastocatellaceae; D.5: uncultured	1
66d5699be5cc48c9c2fa414dd0025f94	D.0: Bacteria; D.1: Proteobacteria; D.2: Alphaproteobacteria; D.3: Caulobacterales; D.4: Caulobacteraceae; D.5: uncultured	0.7
9d5ac73ae0458ce3b0b92527e840e538	D.0: Bacteria; D.1: Chloroflexi; D.2: Anaerolineae; D.3: Anaerolineales; D.4: Anaerolineaceae; D.5: uncultured	0.7
a5a42edad49033b9cfc3bdb8be84cd17	D.0: Bacteria; D.1: Firmicutes; D.2: Clostridia; D.3: Clostridiales; D.4: Lachnospiraceae; D.5: Anaerostipes	0.9
f2216a4f55c377d35565ae75acaf9d36	D.0: Bacteria; D.1: Actinobacteria; D.2: Actinobacteria; D.3: Corynebacteriales; D.4: Mycobacteriaceae; D.5: Mycobacterium	1
f6208474088b6b2f964a924092d688a5	D.0: Bacteria; D.1: Bacteroidetes; D.2: Bacteroidia; D.3: Chitinophagales; D.4: Chitinophagaceae; D.5: Flavitalea	0.7
4394badd83631426914d4098b1ba32c9	D.0: Bacteria; D.1: Firmicutes; D.2: Bacilli; D.3: Bacillales; D.4: Staphylococcaceae; D.5: Staphylococcus	1
59bf1591f5f543e806902cad7398bf75	D.0: Bacteria; D.1: Actinobacteria; D.2: Actinobacteria; D.3: Streptomycetales; D.4: Streptomycetaceae; D.5: Streptomyces	1
7efff2eecf3d43a991b6139d4137301c	D.0: Bacteria; D.1: Actinobacteria; D.2: Acidimicrobiia; D.3: Actinomarinales; D.4: uncultured	1
97316df7b274244a71eb3e55126fcb31	D.0: Bacteria; D.1: Actinobacteria; D.2: Actinobacteria; D.3: Corynebacteriales; D.4: Mycobacteriaceae; D.5: Mycobacterium	1
b9b88fe653b76aad3e7a25065a6f4433	D.0: Bacteria; D.1: Bacteroidetes; D.2: Bacteroidia; D.3: Sphingobacteriales; D.4: Sphingobacteriaceae; D.5: Pedobacter	1
be20c0a0175fbf52262659f0956edebe	D.0: Bacteria; D.1: Bacteroidetes; D.2: Bacteroidia; D.3: Chitinophagales; D.4: Chitinophagaceae; D.5: Ferruginibacter	0.9
4a9070c8a45009d884f0f2aff609329f	D.0: Bacteria; D.1: Bacteroidetes; D.2: Bacteroidia; D.3: Chitinophagales; D.4: Chitinophagaceae; D.5: uncultured	0.6
95de8b4267af1670300e4fe45f1962a4	D.0: Bacteria; D.1: Cyanobacteria; D.2: Oxyphotobacteria; D.3: Chloroplast	1
a3cd122b1011767e5b3c58e66249761c	D.0: Bacteria; D.1: Verrucomicrobia; D.2: Verrucomicrobiae; D.3: Pedosphaerales; D.4: Pedosphaeraceae	1
e8ab7ceac96a190cab64402b5c108d8d	D.0: Bacteria; D.1: Bacteroidetes; D.2: Bacteroidia; D.3: Chitinophagales; D.4: Chitinophagaceae; D.5: Terrimonas	0.7
9b84c1a0c9522dcf2dc70c8913c23dce	D.0: Bacteria; D.1: Proteobacteria; D.2: Gammaproteobacteria; D.3: Xanthomonadales; D.4: Rhodanobacteraceae; D.5: Dokdonella	1
df79f15dad4764bfef0d2c13a76a1d9a	D.0: Bacteria; D.1: Firmicutes; D.2: Bacilli; D.3: Bacillales; D.4: Paenibacillaceae; D.5: Paenibacillus	1
05073e247f22ba778523c1de9e3185c4	D.0: Bacteria; D.1: Proteobacteria; D.2: Gammaproteobacteria; D.3: Betaproteobacteriales; D.4: Burkholderiaceae; D.5: Sutterella	1
38a7954ca8f9fe85c72f4cbda5416533	D.0: Bacteria; D.1: Verrucomicrobia; D.2: Verrucomicrobiae; D.3: Verrucomicrobiales; D.4: Verrucomicrobiaceae; D.5: Roseimicrobium	1
3abc383f6ed158a04b43a090ce759539	D.0: Bacteria; D.1: Proteobacteria; D.2: Gammaproteobacteria; D.3: Enterobacteriales; D.4: Enterobacteriaceae; D.5: Arsenophonus	1
350ba14926179628f62de3e64c6a551d	D.0: Bacteria; D.1: Firmicutes; D.2: Clostridia; D.3: Clostridiales; D.4: Ruminococcaceae; D.5: uncultured	0.7
4f7010dca2499ab37b3acc09d1f07e02	D.0: Bacteria; D.1: Proteobacteria; D.2: Gammaproteobacteria; D.3: Betaproteobacteriales; D.4: Burkholderiaceae; D.5: uncultured	0.6
a48f5db897b3720f29ee40d9f8194e97	D.0: Bacteria; D.1: Actinobacteria; D.2: Actinobacteria; D.3: Micrococcales; D.4: Microbacteriaceae; D.5: Agromyces	1
495328d52f54c27c930d50c85a7513d7	D.0: Bacteria; D.1: Actinobacteria; D.2: Acidimicrobiia; D.3: IMCC26256; D.4: uncultured bacterium; D.5:	0.8
630334bbec154ca85d8f4a17c8a2eeb9	D.0: Bacteria; D.1: Verrucomicrobia; D.2: Verrucomicrobiae; D.3: Chthoniobacterales; D.4: Chthoniobacteraceae; D.5: Chthoniobacter	0.8
e1d72cec093fdcfb764e750d897bd70e	D.0: Bacteria; D.1: Bacteroidetes; D.2: Bacteroidia; D.3: Sphingobacteriales; D.4: env.OPS 17; D.5: uncultured bacterium	0.8
0dee1a5f32d4f108aec8db6d329fed56	D.0: Bacteria; D.1: Bacteroidetes; D.2: Bacteroidia; D.3: Chitinophagales; D.4: Chitinophagaceae; D.5: Ferruginibacter	0.6
468672813f1e49882389898c56d32d5e	D.0: Bacteria; D.1: Acidobacteria; D.2: Acidobacteriia; D.3: Solibacterales; D.4: Solibacteraceae (Subgroup 3); D.5: Bryobacter	1
494d3dd5a7d6f3f81e5bfdeb5234a1e9	D.0: Bacteria; D.1: Actinobacteria; D.2: Thermoleophilia; D.3: Solirubrobacterales; D.4: 67-14; D.5: uncultured bacterium	0.8
6133a994412dea31ef326b01cbc5f51b	D.0: Bacteria; D.1: Bacteroidetes; D.2: Bacteroidia; D.3: Chitinophagales; D.4: Chitinophagaceae; D.5: Pseudoflavitalea	0.6
98591a5fe800f7197518e8439de5b490	D.0: Bacteria; D.1: Actinobacteria; D.2: Thermoleophilia; D.3: Solirubrobacterales; D.4: 67-14; D.5: uncultured bacterium	0.9
99f361ffd832e4e13c53e2d0cf18f03e	D.0: Bacteria; D.1: Proteobacteria; D.2: Alphaproteobacteria; D.3: Azospirillales; D.4: Azospirillaceae; D.5: Skermanella	1
24f9f7f7532aa0e9957126d1ccac2d51	D.0: Bacteria; D.1: Verrucomicrobia; D.2: Verrucomicrobiae; D.3: Verrucomicrobiales; D.4: Rubritaleaceae; D.5: Luteolibacter	0.9
38c2718595019d2af53cc45b72e0a063	D.0: Bacteria; D.1: Proteobacteria; D.2: Gammaproteobacteria; D.3: Oceanospirillales; D.4: Pseudohongiellaceae; D.5: BIyi10	0.7
5c356b31c7ca15e7729ef7dc55eeda4b	D.0: Bacteria; D.1: Chloroflexi; D.2: Dehalococcoidia; D.3: S085; D.4: uncultured bacterium; D.5:	0.8
714f1d96e511ec5573e305e8cff3d64f	D.0: Bacteria; D.1: Acidobacteria; D.2: Blastocatellia (Subgroup 4); D.3: Pyrinomonadales; D.4: Pyrinomonadaceae; D.5: RB41	0.8
74cbf9926dec4347f9e461fdc6b44cc2	D.0: Bacteria; D.1: Gemmatimonadetes; D.2: Gemmatimonadetes; D.3: Gemmatimonadales; D.4: Gemmatimonadaceae; D.5: uncultured	0.7
ab8d4023777f19189dff757e4fae2822	D.0: Bacteria; D.1: Bacteroidetes; D.2: Bacteroidia; D.3: Chitinophagales; D.4: Chitinophagaceae; D.5: uncultured	0.6
0be840dcdad5dc3b1bc6700bdcdb75b8	D.0: Bacteria; D.1: Bacteroidetes; D.2: Bacteroidia; D.3: Chitinophagales; D.4: Chitinophagaceae; D.5: uncultured	1
57fe066e4c85b9be0fa28dd4fb43af8d	D.0: Bacteria; D.1: Proteobacteria; D.2: Alphaproteobacteria; D.3: Rhizobiales; D.4: Hyphomicrobiaceae; D.5: Hyphomicrobium	1
a3fc027f7a3afb8b2ec88b111fc649e3	D.0: Bacteria; D.1: Firmicutes; D.2: Erysipelotrichia; D.3: Erysipelotrichales; D.4: Erysipelotrichaceae; D.5: Turicibacter	0.8
d8ff1d2f87fee07263b1e45e1927dfd5	D.0: Bacteria; D.1: Bacteroidetes; D.2: Bacteroidia; D.3: Cytophagales; D.4: Microscillaceae	1
310d003b85da629eaea5970e9580595e	D.0: Bacteria; D.1: Chlamydiae; D.2: Chlamydiae; D.3: Chlamydiales; D.4: Parachlamydiaceae; D.5: Neochlamydia	0.7
8957b06f2174fc527f8c1f8bb4f622c9	D.0: Archaea; D.1: Euryarchaeota; D.2: Thermoplasmata; D.3: Marine Group II; D.4: uncultured archaeon; D.5:	1
92e495fb5f735cceeb247c0b1d277808	D.0: Bacteria; D.1: Chloroflexi; D.2: Chloroflexia; D.3: Chloroflexales; D.4: Roseiflexaceae; D.5: uncultured	0.9
a23b67f019841eb6aed806fdc9c39c75	D.0: Bacteria; D.1: Gemmatimonadetes; D.2: Gemmatimonadetes; D.3: Gemmatimonadales; D.4: Gemmatimonadaceae; D.5: uncultured	0.8
a43b0cdf9dcee0433a914d7efb187ffa	D.0: Bacteria; D.1: Chloroflexi; D.2: Anaerolineae; D.3: SBR1031; D.4: A4b; D.5: uncultured bacterium	0.6
d4d634a121e1f8433be5fc43e56265bf	D.0: Bacteria; D.1: Planctomycetes; D.2: Phycisphaerae; D.3: Tepidisphaerales; D.4: WD2101 soil group; D.5: uncultured bacterium	0.8
ed567a129fc69d97f85a31a2d8c73f2a	D.0: Bacteria; D.1: Chloroflexi; D.2: Anaerolineae; D.3: RBG-13-54-9; D.4: uncultured bacterium; D.5:	0.9
1703e0f2a49d016ebd4bb52373929edf	D.0: Bacteria; D.1: Proteobacteria; D.2: Deltaproteobacteria; D.3: Myxococcales; D.4: BIrii41; D.5: uncultured bacterium	0.6
1b27b695c0e960e9c842f3d7ce111d8a	D.0: Bacteria; D.1: Proteobacteria; D.2: Gammaproteobacteria; D.3: Coxiellales; D.4: Coxiellaceae; D.5: Coxiella	0.8
3642f744af378a50502352fc1ea68338	D.0: Bacteria; D.1: Actinobacteria; D.2: Actinobacteria; D.3: Micrococcales; D.4: Microbacteriaceae	1
440a69f697e99d3f7eb4118e77d5f743	D.0: Bacteria; D.1: Cyanobacteria; D.2: Oxyphotobacteria; D.3: Nostocales; D.4: Phormidiaceae; D.5: Tychonema CCAP 1459-11B	1
53c8ab6bbfaba063ae1a508e06ac85c0	D.0: Bacteria; D.1: Verrucomicrobia; D.2: Verrucomicrobiae; D.3: Chthoniobacterales; D.4: Chthoniobacteraceae; D.5: Chthoniobacter	0.7
6f9bdcfee823c0c1d2007522347578fb	D.0: Bacteria; D.1: Chloroflexi; D.2: Anaerolineae; D.3: Anaerolineales; D.4: Anaerolineaceae; D.5: UTCFX1	0.6
cc4e98dc0dae19a7fb0d30d4f7bc5409	D.0: Bacteria; D.1: Chloroflexi; D.2: Anaerolineae; D.3: RBG-13-54-9; D.4: uncultured bacterium; D.5:	0.8
e554c887c2eca7aa78b84cdb5e97da00	D.0: Bacteria; D.1: Bacteroidetes; D.2: Bacteroidia; D.3: Sphingobacteriales; D.4: NS11-12 marine group; D.5: uncultured bacterium	0.7
eaa300afabc5d8097dc0ef69b074abcb	D.0: Bacteria; D.1: Actinobacteria; D.2: Acidimicrobiia; D.3: Microtrichales; D.4: uncultured; D.5: uncultured bacterium	0.7
11a0338e135ea9f50ff1173c4ca3eec5	D.0: Bacteria; D.1: Entotheonellaeota; D.2: Entotheonellia; D.3: Entotheonellales; D.4: Entotheonellaceae; D.5: uncultured bacterium	1
431298846fd1ee42900b31bd9fe632c1	D.0: Bacteria; D.1: Bacteroidetes; D.2: Bacteroidia; D.3: Cytophagales; D.4: Microscillaceae	1
7bf83085b3f0d7f18a3291e3838b4880	D.0: Bacteria; D.1: Bacteroidetes; D.2: Bacteroidia; D.3: Cytophagales; D.4: Microscillaceae; D.5: uncultured	0.8
8a08433dc62cd623e650fd47b9437f90	D.0: Bacteria; D.1: Proteobacteria; D.2: Gammaproteobacteria; D.3: Steroidobacterales; D.4: Steroidobacteraceae; D.5: uncultured	1
913787bc20a4d4e5ddbf8313b3dcb15d	D.0: Bacteria; D.1: Chloroflexi; D.2: Anaerolineae; D.3: SBR1031; D.4: uncultured bacterium; D.5:	0.9
9eadeddb08bdc6d5f1ff26badd0c2ee4	D.0: Bacteria; D.1: Bacteroidetes; D.2: Ignavibacteria; D.3: OPB56; D.4: uncultured bacterium; D.5:	1
c10f59e60de49d0cd4c3c8dac532c479	D.0: Bacteria; D.1: Proteobacteria; D.2: Gammaproteobacteria; D.3: Betaproteobacteriales; D.4: Burkholderiaceae; D.5: Ralstonia	1
ff5316c43bc8ba97c0c6329ddb5cc021	D.0: Bacteria; D.1: Nitrospirae; D.2: Nitrospira; D.3: Nitrospirales; D.4: Nitrospiraceae; D.5: Nitrospira	1
13409cc916b84f23fad7084966e7b952	D.0: Bacteria; D.1: Proteobacteria; D.2: Alphaproteobacteria; D.3: Rhodobacterales; D.4: Rhodobacteraceae; D.5: Amaricoccus	0.9
5968059b90d142817e66f66fb58be95a	D.0: Bacteria; D.1: Bacteroidetes; D.2: Bacteroidia; D.3: Chitinophagales; D.4: Chitinophagaceae	1
5c7d536420b1271ff6a20a8990dbc5be	D.0: Bacteria; D.1: Proteobacteria; D.2: Alphaproteobacteria; D.3: Rhizobiales; D.4: Xanthobacteraceae; D.5: Rhodoplanes	1
8a2950244650b024368aa8174145ba33	D.0: Bacteria; D.1: Firmicutes; D.2: Clostridia; D.3: Clostridiales; D.4: Lachnospiraceae; D.5: Blautia	0.6
c3a01b8f4930f490cb99cbbfe85ca7b6	D.0: Bacteria; D.1: Patescibacteria; D.2: Parcubacteria; D.3: Candidatus Nomurabacteria	0.9
d74c0a6bb5b986b1e4a6bd81ddbee60c	D.0: Bacteria; D.1: Proteobacteria; D.2: Gammaproteobacteria; D.3: Alteromonadales; D.4: Alteromonadaceae; D.5: Rheinheimera	1
ee6f94c540406727cce2bfe6aeea544f	D.0: Bacteria; D.1: Proteobacteria; D.2: Alphaproteobacteria; D.3: Tistrellales; D.4: Geminicoccaceae; D.5: Candidatus Alysiosphaera	1
1eaf90352c20a77012d523aec71db6cd	D.0: Bacteria; D.1: Cyanobacteria; D.2: Oxyphotobacteria; D.3: Chloroplast	1
9bb9e12bd1e82d0f4a6da2d78452c217	D.0: Bacteria; D.1: Firmicutes; D.2: Bacilli; D.3: Bacillales; D.4: Paenibacillaceae; D.5: Paenibacillus	1
9bbae60bd2b86bddd10c7a6bfdf63442	D.0: Bacteria; D.1: Proteobacteria; D.2: Deltaproteobacteria; D.3: Myxococcales; D.4: mle1-27; D.5: uncultured bacterium	0.6
9de412e0418b850d3e6ca2f84e5e6565	D.0: Bacteria; D.1: Chloroflexi; D.2: KD4-96; D.3: uncultured bacterium; D.4: ; D.5:	0.6
d339336ab49265394952bc01e8e535de	D.0: Bacteria; D.1: Proteobacteria; D.2: Alphaproteobacteria; D.3: Rhizobiales; D.4: Beijerinckiaceae; D.5: Microvirga	1
0161032c7b0e0fef092ef631166df8f0	D.0: Bacteria; D.1: Actinobacteria; D.2: Acidimicrobiia; D.3: Microtrichales; D.4: Iamiaceae; D.5: Iamia	1
2e9f1c3013022ced2c0c9567d59fc064	D.0: Bacteria; D.1: Firmicutes; D.2: Clostridia; D.3: Clostridiales; D.4: Ruminococcaceae; D.5: Subdoligranulum	0.7
42b13144e3c8b45b614f22cf11b56a41	D.0: Bacteria; D.1: Bacteroidetes; D.2: Bacteroidia; D.3: Sphingobacteriales; D.4: AKYH767	1
99cb11b648dcfd2b4897815911fff955	D.0: Bacteria; D.1: Acidobacteria; D.2: Subgroup 6; D.3: uncultured bacterium; D.4: ; D.5:	0.6
c6f61b95201848ba396fcf8f9f393bd8	D.0: Bacteria; D.1: Firmicutes; D.2: Bacilli; D.3: Bacillales; D.4: Bacillaceae; D.5: Bacillus	1
e3f48ce6f9066d32dcbbdf3aa24f1eb4	D.0: Bacteria; D.1: Chloroflexi; D.2: OLB14; D.3: uncultured bacterium; D.4: ; D.5:	0.7
f73c0aee402ec3dd4f74bd949cf949b3	D.0: Bacteria; D.1: Actinobacteria; D.2: Thermoleophilia; D.3: Solirubrobacterales; D.4: Solirubrobacteraceae; D.5: Conexibacter	1
2e5e8fb9e810c1934d389187dd15c459	D.0: Bacteria; D.1: Gemmatimonadetes; D.2: Gemmatimonadetes; D.3: Gemmatimonadales; D.4: Gemmatimonadaceae; D.5: uncultured	0.7
3a1bb74cf5821fda00eabe93b0016e11	D.0: Bacteria; D.1: Verrucomicrobia; D.2: Verrucomicrobiae; D.3: Pedosphaerales; D.4: Pedosphaeraceae; D.5: uncultured bacterium	0.8
4f58c59133041d2ad3024e2e1d1a6abc	D.0: Bacteria; D.1: Entotheonellaeota; D.2: Entotheonellia; D.3: Entotheonellales; D.4: Entotheonellaceae; D.5: uncultured bacterium	1
6ecda7aef2f815b20729fdcafeaea526	D.0: Bacteria; D.1: Proteobacteria; D.2: Alphaproteobacteria; D.3: Rhizobiales; D.4: Xanthobacteraceae; D.5: Bradyrhizobium	0.8
744bcf6797c83d5731f0a0ddf1144866	D.0: Bacteria; D.1: Bacteroidetes; D.2: Bacteroidia; D.3: Flavobacteriales; D.4: Flavobacteriaceae; D.5: Flavobacterium	1
7ae513201be57e34077969e8400820d0	D.0: Bacteria; D.1: Proteobacteria; D.2: Deltaproteobacteria; D.3: Syntrophobacterales; D.4: Syntrophaceae; D.5: uncultured	0.7
8731613deb61fcdeacb58dee62b7eea1	D.0: Archaea; D.1: Nanoarchaeaeota; D.2: Woesearchaeia	1
b0933c476e3cac9ce0f11dbc3e2e8987	D.0: Bacteria; D.1: Bacteroidetes; D.2: Bacteroidia; D.3: Sphingobacteriales; D.4: Sphingobacteriaceae; D.5: Mucilaginibacter	1
b19e33471d786fbb4e88b184fa4607d6	D.0: Bacteria; D.1: Bacteroidetes; D.2: Bacteroidia; D.3: Chitinophagales; D.4: 37-13; D.5: uncultured bacterium	0.8
ec6f9013a1214e1e8a3fb088cb758d6d	D.0: Bacteria; D.1: Bacteroidetes; D.2: Bacteroidia; D.3: Chitinophagales; D.4: Chitinophagaceae; D.5: uncultured	1
0ae1308cf1201de65c4edfcd616e89b2	D.0: Bacteria; D.1: Firmicutes; D.2: Clostridia; D.3: Clostridiales; D.4: Lachnospiraceae; D.5: Fusicatenibacter	0.7
0f28508e17b7d3514bcbd56e5d628d19	D.0: Bacteria; D.1: Chloroflexi; D.2: Dehalococcoidia; D.3: S085; D.4: uncultured bacterium; D.5:	0.7
3b3df5b241a830b45b19966546a73014	D.0: Bacteria; D.1: Spirochaetes; D.2: Leptospirae; D.3: Leptospirales; D.4: Leptospiraceae; D.5: Turneriella	1
40a9f5ed89ee4e4902e8878b72855520	D.0: Bacteria; D.1: Proteobacteria; D.2: Gammaproteobacteria; D.3: Vibrionales; D.4: Vibrionaceae; D.5: Vibrio	0.6
4a8a9f963e44bf08225fa5690c51fce9	D.0: Bacteria; D.1: Firmicutes; D.2: Clostridia; D.3: Clostridiales; D.4: Lachnospiraceae; D.5: Coprococcus 3	0.9
b50adb3ab7a015a8a90ce158754e2cc4	D.0: Bacteria; D.1: Proteobacteria; D.2: Deltaproteobacteria; D.3: Oligoflexales; D.4: Oligoflexaceae; D.5: uncultured	0.8
c19e771bae85245f055fda360e051b4a	D.0: Archaea; D.1: Nanoarchaeaeota; D.2: Woesearchaeia	1
dff188f23dce24968e555a8fc3c90cf0	D.0: Bacteria; D.1: Actinobacteria; D.2: Actinobacteria; D.3: Propionibacteriales; D.4: Nocardioidaceae; D.5: Nocardioides	0.8
ffe28eaa7ecf08e8309abcee99af5daa	D.0: Bacteria; D.1: Verrucomicrobia; D.2: Verrucomicrobiae; D.3: Pedosphaerales; D.4: Pedosphaeraceae	1
154448b56ca7c06d5f9b3a68bebdb377	D.0: Bacteria; D.1: Proteobacteria; D.2: Alphaproteobacteria; D.3: Caulobacterales; D.4: Caulobacteraceae; D.5: Brevundimonas	0.909091
58992ceedb538d0ae587897a33cfff38	D.0: Bacteria; D.1: Proteobacteria; D.2: Gammaproteobacteria; D.3: Gammaproteobacteria Incertae Sedis; D.4: Unknown Family; D.5: Acidibacter	1
93d9769cd45bb45e7867f5388c860380	D.0: Bacteria; D.1: Bacteroidetes; D.2: Bacteroidia; D.3: Sphingobacteriales; D.4: env.OPS 17; D.5: uncultured bacterium	0.7
d06f4870b13b521d8bc3e1c07cb23b62	D.0: Bacteria; D.1: Bacteroidetes; D.2: Bacteroidia; D.3: Cytophagales; D.4: Hymenobacteraceae; D.5: Adhaeribacter	0.7
d6bb1499e12be9962379c7c44453262f	D.0: Bacteria; D.1: Proteobacteria; D.2: Deltaproteobacteria; D.3: MBNT15	0.8
e991af6c05ef15b50a50a99faf629580	D.0: Bacteria; D.1: Bacteroidetes; D.2: Bacteroidia; D.3: Chitinophagales; D.4: Saprospiraceae; D.5: uncultured	0.6
fac749f4ee77331e103383675e201649	D.0: Bacteria; D.1: Proteobacteria; D.2: Alphaproteobacteria; D.3: Sphingomonadales; D.4: Sphingomonadaceae; D.5: Sphingomonas	0.9
5f5630a2e3b194c9d0e68cf89ebddb7a	D.0: Bacteria; D.1: Bacteroidetes; D.2: Bacteroidia; D.3: Chitinophagales; D.4: Chitinophagaceae; D.5: uncultured	0.7
866c47ee34d73f8fe714b1cfecb2e1f9	D.0: Bacteria; D.1: Chloroflexi; D.2: KD4-96	1
8a78486aa64e983878442858f8677590	D.0: Bacteria; D.1: Verrucomicrobia; D.2: Verrucomicrobiae; D.3: Chthoniobacterales; D.4: Chthoniobacteraceae; D.5: Chthoniobacter	1
8d91c4e0659d9e15941e7a175ae69c31	D.0: Bacteria; D.1: Bacteroidetes; D.2: Ignavibacteria; D.3: SJA-28	1
fea7e91f7e7e38f506896dcf0efa2f3a	D.0: Bacteria; D.1: Bacteroidetes; D.2: Bacteroidia; D.3: Chitinophagales; D.4: Chitinophagaceae; D.5: Ferruginibacter	1
1f036618a9a4b9d9f96390d170886387	D.0: Bacteria; D.1: Proteobacteria; D.2: Deltaproteobacteria; D.3: Oligoflexales; D.4: 0319-6G20; D.5: uncultured bacterium	0.7
2b1f7a1df25f9139ac0d2b27ecf798e7	D.0: Bacteria; D.1: Latescibacteria; D.2: uncultured bacterium; D.3: ; D.4: ; D.5:	0.7
38c9b35a76110fc16ec8aedbc4da3aac	D.0: Bacteria; D.1: Proteobacteria; D.2: Deltaproteobacteria; D.3: Myxococcales; D.4: Polyangiaceae; D.5: uncultured	0.9
3bc3ef0a93922bd02f8df31b55e109c7	D.0: Bacteria; D.1: Acidobacteria; D.2: Subgroup 6	1
74edd56224386b57333fad7b06b847a1	D.0: Bacteria; D.1: Proteobacteria; D.2: Alphaproteobacteria; D.3: Rhizobiales; D.4: Rhizobiales Incertae Sedis; D.5: Bauldia	0.6
d17d988ea20d3d84852cb14eb01b4fc9	D.0: Bacteria; D.1: Bacteroidetes; D.2: Bacteroidia; D.3: Chitinophagales; D.4: uncultured	0.6
efc14dd58112fb1bffd3579b04945640	D.0: Bacteria; D.1: Acidobacteria; D.2: Blastocatellia (Subgroup 4); D.3: Blastocatellales; D.4: Blastocatellaceae; D.5: Stenotrophobacter	0.9
fd7c749680966ccc6584f9ae88040bee	D.0: Bacteria; D.1: Proteobacteria; D.2: Gammaproteobacteria; D.3: uncultured	0.8
1a1702968a2923f909deddcce3ca4b11	D.0: Bacteria; D.1: Bacteroidetes; D.2: Bacteroidia; D.3: Chitinophagales; D.4: Chitinophagaceae; D.5: Terrimonas	0.8
35a9d2b84047a24b71bc245569a25d57	D.0: Bacteria; D.1: Proteobacteria; D.2: Alphaproteobacteria; D.3: Rhizobiales; D.4: Rhizobiales Incertae Sedis; D.5: Bauldia	1
49721622147d9a147d97c915841b85e7	D.0: Bacteria; D.1: Bacteroidetes; D.2: Bacteroidia; D.3: Chitinophagales; D.4: Chitinophagaceae; D.5: uncultured	0.8
58b6e77d63dc386ca17b57d5e3daa52d	D.0: Bacteria; D.1: Actinobacteria; D.2: Actinobacteria; D.3: Propionibacteriales; D.4: Nocardioidaceae; D.5: Nocardioides	0.8
7218652e609e305dedaea47692715697	D.0: Bacteria; D.1: Actinobacteria; D.2: Rubrobacteria; D.3: Rubrobacterales; D.4: Rubrobacteriaceae; D.5: Rubrobacter	0.6
7b2998b54539adeba6b4c97842257240	D.0: Bacteria; D.1: Proteobacteria; D.2: Gammaproteobacteria; D.3: Oceanospirillales; D.4: Pseudohongiellaceae; D.5: BIyi10	0.7
89106199c7716d0c9dfca246ceea0b59	D.0: Bacteria; D.1: Acidobacteria; D.2: Holophagae; D.3: Subgroup 7	1
89a5ee793d865f841da4e56228e803ff	D.0: Bacteria; D.1: Actinobacteria; D.2: Thermoleophilia; D.3: Gaiellales; D.4: uncultured; D.5: uncultured bacterium	1
aab142a733df7b252d37c1c47f4d1797	D.0: Bacteria; D.1: Planctomycetes; D.2: Pla4 lineage; D.3: uncultured bacterium; D.4: ; D.5:	0.8
bcb45125ee16d29cf899eb5302676d95	D.0: Bacteria; D.1: Actinobacteria; D.2: Thermoleophilia; D.3: Gaiellales; D.4: uncultured; D.5: uncultured bacterium	0.8
c2aec58fe5b4bb1cb825d19a76f109b9	D.0: Bacteria; D.1: Bacteroidetes; D.2: Bacteroidia; D.3: Cytophagales; D.4: Microscillaceae; D.5: Ohtaekwangia	0.8
228d78ef59ba2f7a72d95c85d5268514	D.0: Bacteria; D.1: Proteobacteria; D.2: Deltaproteobacteria; D.3: Bdellovibrionales; D.4: Bdellovibrionaceae; D.5: Bdellovibrio	0.9
3e7a7ecf0bf2faf445f50ec1f8e4f9af	D.0: Bacteria; D.1: Firmicutes; D.2: Erysipelotrichia; D.3: Erysipelotrichales; D.4: Erysipelotrichaceae; D.5: Holdemanella	0.9
49da99646f94f82c6b8e8775591371bf	D.0: Bacteria; D.1: Proteobacteria; D.2: Gammaproteobacteria; D.3: Betaproteobacteriales; D.4: Burkholderiaceae; D.5: Polynucleobacter	0.6
a8820916522df98faab2c796b496270d	D.0: Bacteria; D.1: Proteobacteria; D.2: Alphaproteobacteria; D.3: Rickettsiales; D.4: Rickettsiaceae; D.5: Rickettsia	0.6
b37b0dad193d8a26bb3e376a5bf40e17	D.0: Bacteria; D.1: Verrucomicrobia; D.2: Verrucomicrobiae; D.3: Pedosphaerales; D.4: Pedosphaeraceae; D.5: uncultured bacterium	0.7
d57ab80d9eeff6df93edf4262ae491b7	D.0: Bacteria; D.1: Firmicutes; D.2: Clostridia; D.3: Clostridiales; D.4: Clostridiaceae 1; D.5: Clostridium sensu stricto 13	0.8
f548345304bba4d846dd367983af55be	D.0: Bacteria; D.1: Proteobacteria; D.2: Alphaproteobacteria; D.3: Micavibrionales; D.4: uncultured; D.5: metagenome	0.6
18d95888dc5564a7c37dfc66b7a595fd	D.0: Bacteria; D.1: Bacteroidetes; D.2: Bacteroidia; D.3: Chitinophagales; D.4: Chitinophagaceae	1
3436243b7020f9ed318f046a4e4b64d1	D.0: Bacteria; D.1: Patescibacteria; D.2: Saccharimonadia; D.3: Saccharimonadales; D.4: Saccharimonadaceae; D.5: uncultured bacterium	1
6ec336cb31074286f5837ffadd12129f	D.0: Bacteria; D.1: Proteobacteria; D.2: Gammaproteobacteria; D.3: Xanthomonadales; D.4: Xanthomonadaceae; D.5: Xanthomonas	1
8779eb173e38b2721e4af9adcab8c0d2	D.0: Bacteria; D.1: Proteobacteria; D.2: Gammaproteobacteria; D.3: Betaproteobacteriales; D.4: Nitrosomonadaceae; D.5: IS-44	0.7
8a69dab3f80f7ff177355e85608ff6a9	D.0: Bacteria; D.1: Acidobacteria; D.2: Blastocatellia (Subgroup 4); D.3: Pyrinomonadales; D.4: Pyrinomonadaceae; D.5: RB41	1
b2f9862db9007d923a298142a16cb642	D.0: Bacteria; D.1: Chloroflexi; D.2: Anaerolineae; D.3: Caldilineales; D.4: Caldilineaceae; D.5: uncultured	0.7
b70b2f0f5caa9624e093bd0dc67e9cf0	D.0: Bacteria; D.1: Bacteroidetes; D.2: Bacteroidia; D.3: Chitinophagales; D.4: Chitinophagaceae; D.5: uncultured	0.8
1ec7e3cc9fccaa40064bf493855645a4	D.0: Bacteria; D.1: Bacteroidetes; D.2: Bacteroidia; D.3: Chitinophagales; D.4: Chitinophagaceae; D.5: Terrimonas	0.9
3f650bdf396503abeb2d86a21c4a1098	D.0: Bacteria; D.1: Proteobacteria; D.2: Gammaproteobacteria; D.3: Steroidobacterales; D.4: Steroidobacteraceae; D.5: uncultured	0.7
596b2ca3b36102f0186d93ecc6e1b3d0	D.0: Bacteria; D.1: Proteobacteria; D.2: Alphaproteobacteria; D.3: Rhizobiales; D.4: Xanthobacteraceae; D.5: Rhodoplanes	0.909091
5a034bf860a0b3103f3021612e8edd9d	D.0: Bacteria; D.1: Proteobacteria; D.2: Deltaproteobacteria; D.3: Myxococcales; D.4: mle1-27	1
75cfd93b702f5794002c499b771a4946	D.0: Bacteria; D.1: Firmicutes; D.2: Bacilli; D.3: Bacillales; D.4: Paenibacillaceae; D.5: Paenibacillus	1
9bde18ea14e1cc698e3520e3fb4a820f	D.0: Bacteria; D.1: Actinobacteria; D.2: Acidimicrobiia; D.3: IMCC26256; D.4: uncultured bacterium; D.5:	0.7
9f1284df9ea8fcd9af5c24730a529da1	D.0: Bacteria; D.1: Planctomycetes; D.2: Planctomycetacia; D.3: Pirellulales; D.4: Pirellulaceae; D.5: Pir4 lineage	0.7
a0ad8589400b9d74a0f3d9c83a904a15	D.0: Bacteria; D.1: Bacteroidetes; D.2: Bacteroidia; D.3: Chitinophagales; D.4: Chitinophagaceae; D.5: uncultured	0.7
c71d9c0335bee365fa6bc2e0798c4771	D.0: Bacteria; D.1: Verrucomicrobia; D.2: Verrucomicrobiae; D.3: Pedosphaerales; D.4: Pedosphaeraceae	1
c7fbf12c604ff23b48870801aaa3741f	D.0: Bacteria; D.1: Proteobacteria; D.2: Alphaproteobacteria; D.3: Rhizobiales; D.4: Rhizobiaceae; D.5: Allorhizobium-Neorhizobium-Pararhizobium-Rhizobium	1
d214bdef4a9de20bd2867408f55d6a9b	D.0: Bacteria; D.1: Firmicutes; D.2: Clostridia; D.3: Clostridiales; D.4: Ruminococcaceae	1
e983e384584c8f645997b68450e0492c	D.0: Bacteria; D.1: Proteobacteria; D.2: Deltaproteobacteria; D.3: Myxococcales; D.4: KD3-10; D.5: uncultured bacterium	0.8
f2046b48d58551be0885438453b0dbf1	D.0: Bacteria; D.1: Actinobacteria; D.2: Thermoleophilia; D.3: Gaiellales; D.4: uncultured; D.5: uncultured bacterium	0.9
00d2406d71735b641d3e438d4bcf6812	D.0: Bacteria; D.1: Proteobacteria; D.2: Alphaproteobacteria; D.3: Caulobacterales; D.4: Caulobacteraceae; D.5: Phenylobacterium	1
13044f866fa2163b828a9405743fc5f9	D.0: Bacteria; D.1: Actinobacteria; D.2: Actinobacteria; D.3: Glycomycetales; D.4: Glycomycetaceae; D.5: Glycomyces	1
39b727a8929f77acf49990217c40dc61	D.0: Bacteria; D.1: Proteobacteria; D.2: Gammaproteobacteria; D.3: Betaproteobacteriales; D.4: Nitrosomonadaceae; D.5: MND1	1
5133b87b4924296b9a9c32d315faeb57	D.0: Bacteria; D.1: Cyanobacteria; D.2: Oxyphotobacteria; D.3: Chloroplast	1
5bccd46cfc8214ad7e5fab953d9a68f0	D.0: Bacteria; D.1: Bacteroidetes; D.2: Bacteroidia; D.3: Cytophagales; D.4: Hymenobacteraceae; D.5: Adhaeribacter	1
8c81350cbffeb956d5ba2d3d73a5649c	D.0: Bacteria; D.1: Bacteroidetes; D.2: Bacteroidia; D.3: Chitinophagales; D.4: Chitinophagaceae; D.5: Asinibacterium	0.6
9ef6ffa509ae24ef8be6cc2f4dcbaa81	D.0: Bacteria; D.1: Acidobacteria; D.2: Subgroup 25; D.3: uncultured bacterium; D.4: ; D.5:	0.7
c875a8ca5c7894444ff9a45f9761a509	D.0: Bacteria; D.1: Actinobacteria; D.2: Thermoleophilia; D.3: Solirubrobacterales; D.4: Solirubrobacteraceae; D.5: Solirubrobacter	0.9
d332e3810c581060c0661fa3b4742acc	D.0: Bacteria; D.1: Planctomycetes; D.2: OM190; D.3: uncultured bacterium; D.4: ; D.5:	0.9
fe1f9c1511f40357b7ff3f062a9e9a2f	D.0: Bacteria; D.1: Actinobacteria; D.2: Actinobacteria; D.3: Frankiales; D.4: Nakamurellaceae; D.5: Nakamurella	0.6
139b3a842bac5a67836f791535c71ed2	D.0: Bacteria; D.1: Proteobacteria; D.2: Alphaproteobacteria; D.3: Rhizobiales; D.4: Beijerinckiaceae; D.5: Methylobacterium	1
1c4a16674110d5f042a96c6a7087e78d	D.0: Bacteria; D.1: Actinobacteria; D.2: Acidimicrobiia; D.3: IMCC26256; D.4: uncultured bacterium; D.5:	0.6
3d0aeea1231896c84f63d2b8cfd6ed8e	D.0: Bacteria; D.1: Actinobacteria; D.2: Actinobacteria; D.3: Frankiales; D.4: uncultured	0.8
43736c6e79b2541d83c769baf5b20a3e	D.0: Bacteria; D.1: Proteobacteria; D.2: Gammaproteobacteria; D.3: Betaproteobacteriales; D.4: Nitrosomonadaceae; D.5: Ellin6067	0.7
4c4b273833df0724abf4930470709189	D.0: Bacteria; D.1: Verrucomicrobia; D.2: Verrucomicrobiae; D.3: Chthoniobacterales; D.4: Chthoniobacteraceae; D.5: Candidatus Udaeobacter	0.8
525eef934b96ab723689daa4fcc91250	D.0: Bacteria; D.1: Proteobacteria; D.2: Alphaproteobacteria; D.3: Tistrellales; D.4: Geminicoccaceae; D.5: Candidatus Alysiosphaera	1
99ab128311c8a815efeb624fff7bb9f6	D.0: Bacteria; D.1: Gemmatimonadetes; D.2: Gemmatimonadetes; D.3: Gemmatimonadales; D.4: Gemmatimonadaceae; D.5: uncultured	0.7
9af43012372e2efd9ad68b0176f3f2ae	D.0: Bacteria; D.1: Verrucomicrobia; D.2: Verrucomicrobiae; D.3: Verrucomicrobiales; D.4: Verrucomicrobiaceae; D.5: Roseimicrobium	1
9fb76ce133623c37e1f12093340e5388	D.0: Bacteria; D.1: Verrucomicrobia; D.2: Verrucomicrobiae; D.3: Verrucomicrobiales; D.4: Verrucomicrobiaceae; D.5: Verrucomicrobium	1
a4d6a97f5c43f2147b220d0daa1541b1	D.0: Bacteria; D.1: Proteobacteria; D.2: Alphaproteobacteria; D.3: Acetobacterales; D.4: Acetobacteraceae; D.5: Craurococcus	0.6
e91bc8aa5d10e338c6f7e942f1cafa30	D.0: Bacteria; D.1: Verrucomicrobia; D.2: Verrucomicrobiae; D.3: Verrucomicrobiales; D.4: Rubritaleaceae; D.5: Luteolibacter	0.9
0754d067e2c002bb355f2a075048b23a	D.0: Bacteria; D.1: Firmicutes; D.2: Bacilli; D.3: Bacillales; D.4: Paenibacillaceae; D.5: Paenibacillus	0.7
10cb1c09a323cc37a4211b78bf82a9e8	D.0: Bacteria; D.1: Proteobacteria; D.2: Alphaproteobacteria; D.3: Rhizobiales; D.4: Devosiaceae	1
14c0280944951453ff79ba7e54f5a9fe	D.0: Bacteria; D.1: Armatimonadetes; D.2: Fimbriimonadia; D.3: Fimbriimonadales; D.4: Fimbriimonadaceae; D.5: uncultured bacterium	0.8
27f035cf835dfe575ffc41a0361c2db7	D.0: Bacteria; D.1: Latescibacteria; D.2: uncultured bacterium; D.3: ; D.4: ; D.5:	0.8
42f849c33910a1eb5d99e732b3a4fc75	D.0: Bacteria; D.1: Bacteroidetes; D.2: Bacteroidia; D.3: Sphingobacteriales; D.4: NS11-12 marine group; D.5: uncultured bacterium	0.6
9ab564033f0bf63b46fde08018e27869	D.0: Bacteria; D.1: Proteobacteria; D.2: Gammaproteobacteria; D.3: Salinisphaerales; D.4: Solimonadaceae; D.5: Nevskia	1
b6327c48e2237a8daaf7afe37a6fb874	D.0: Bacteria; D.1: Proteobacteria; D.2: Deltaproteobacteria; D.3: SAR324 clade(Marine group B); D.4: uncultured bacterium; D.5:	0.8
cc22c32c2be6fd4dff58f64720619110	D.0: Bacteria; D.1: Patescibacteria; D.2: Saccharimonadia; D.3: Saccharimonadales; D.4: uncultured bacterium; D.5:	0.6
d81ee5e8e57794163e21996dea97020b	D.0: Bacteria; D.1: Chloroflexi; D.2: Anaerolineae; D.3: Caldilineales; D.4: Caldilineaceae; D.5: uncultured	0.6
1d67df4f0fbc7ba01f6d12b92c219c69	D.0: Bacteria; D.1: Patescibacteria; D.2: Parcubacteria; D.3: Candidatus Adlerbacteria; D.4: uncultured bacterium; D.5:	0.7
2899c1fcee22406ed62d77f08500dd25	D.0: Bacteria; D.1: Bacteroidetes; D.2: Bacteroidia; D.3: Chitinophagales; D.4: Chitinophagaceae; D.5: Niastella	1
38fcfc83387cef0482b90de21df9ca1e	D.0: Bacteria; D.1: Bacteroidetes; D.2: Bacteroidia; D.3: Cytophagales; D.4: Microscillaceae; D.5: Chryseolinea	0.8
3d8494af2cc2f7a2f0c71cb0a18419d2	D.0: Bacteria; D.1: Proteobacteria; D.2: Gammaproteobacteria; D.3: Oceanospirillales; D.4: Alcanivoracaceae; D.5: Alcanivorax	1
5e2c179513c4c621555199aab2f49f36	D.0: Bacteria; D.1: Proteobacteria; D.2: Gammaproteobacteria; D.3: Diplorickettsiales; D.4: Diplorickettsiaceae; D.5: Aquicella	0.6
6fbca64ba8c06b13f38cfa0abbdeaabb	D.0: Bacteria; D.1: Proteobacteria; D.2: Deltaproteobacteria; D.3: Myxococcales; D.4: BIrii41; D.5: uncultured bacterium	0.6
78283f1de88592664827ef670075c804	D.0: Bacteria; D.1: Bacteroidetes; D.2: Bacteroidia; D.3: Chitinophagales; D.4: Chitinophagaceae; D.5: Chitinophaga	1
a01b6188fb1fe6548a57a176ebbddf48	D.0: Bacteria; D.1: Bacteroidetes; D.2: Bacteroidia; D.3: Bacteroidales; D.4: Bacteroidaceae; D.5: Bacteroides	1
c1ff945acf2fcc2de0f47b4d71a55200	D.0: Bacteria; D.1: Proteobacteria; D.2: Alphaproteobacteria; D.3: Rhizobiales; D.4: Pleomorphomonadaceae; D.5: Chthonobacter	0.9
caa49a6d6a7e82ef2f173d650e59c1de	D.0: Bacteria; D.1: Acidobacteria; D.2: Subgroup 17	1
ce3b7cd8e8cc1760add3d7ea6161c010	D.0: Bacteria; D.1: Bacteroidetes; D.2: Bacteroidia; D.3: Bacteroidales; D.4: Tannerellaceae; D.5: Parabacteroides	1
d650048677a95ec121fbcf784ffa2864	D.0: Bacteria; D.1: Proteobacteria; D.2: Deltaproteobacteria; D.3: Myxococcales; D.4: Haliangiaceae; D.5: Haliangium	0.8
4afb05d8ed5fafc2d7503536ea101aa2	D.0: Bacteria; D.1: Firmicutes; D.2: Bacilli; D.3: Bacillales; D.4: Paenibacillaceae; D.5: Paenibacillus	1
70005c6cad369cd049fe6f2734807f3d	D.0: Bacteria; D.1: Acidobacteria; D.2: Acidobacteriia; D.3: Solibacterales; D.4: Solibacteraceae (Subgroup 3); D.5: Candidatus Solibacter	0.6
b5553936aa32a73908de373d14b37706	D.0: Bacteria; D.1: Chloroflexi; D.2: Chloroflexia; D.3: Chloroflexales; D.4: Roseiflexaceae; D.5: uncultured	0.8
c16a4e6e576d5ff8e26acb68f109855a	D.0: Bacteria; D.1: Proteobacteria; D.2: Alphaproteobacteria; D.3: Acetobacterales; D.4: Acetobacteraceae; D.5: uncultured	0.9
d494419faf8c8b5923e683597538b138	D.0: Bacteria; D.1: Planctomycetes; D.2: Phycisphaerae; D.3: Phycisphaerales; D.4: Phycisphaeraceae; D.5: SM1A02	1
0f6c258e8deb4c4985494e03aaeecc66	D.0: Bacteria; D.1: Acidobacteria; D.2: Blastocatellia (Subgroup 4); D.3: Blastocatellales; D.4: Blastocatellaceae; D.5: uncultured	0.6
2996e422abd1370c9f5a7f0732c98c68	D.0: Bacteria; D.1: Verrucomicrobia; D.2: Verrucomicrobiae; D.3: Pedosphaerales; D.4: Pedosphaeraceae	1
35cb1a38ebb0be803d39b8cb3f4c86bd	D.0: Bacteria; D.1: Bacteroidetes; D.2: Bacteroidia; D.3: Chitinophagales; D.4: Chitinophagaceae; D.5: Terrimonas	0.7
62ded07c49eb853add4af258a281c5eb	D.0: Bacteria; D.1: Proteobacteria; D.2: Gammaproteobacteria; D.3: Xanthomonadales; D.4: Rhodanobacteraceae; D.5: Rhodanobacter	1
6eb90ffb62ca6f8b81a4a1fc30256c09	D.0: Bacteria; D.1: Acidobacteria; D.2: Acidobacteriia; D.3: Solibacterales; D.4: Solibacteraceae (Subgroup 3); D.5: Candidatus Solibacter	1
7edb92725fa98faee7883d09c54b1c61	D.0: Bacteria; D.1: Bacteroidetes; D.2: Bacteroidia; D.3: Chitinophagales; D.4: Chitinophagaceae; D.5: Segetibacter	0.7
862925ce9ec8ecc89d4e5c638996e63d	D.0: Bacteria; D.1: Bacteroidetes; D.2: Ignavibacteria; D.3: OPB56; D.4: uncultured bacterium; D.5:	0.9
b2a0ab3d204a2ce4fb684b8049a0a88e	D.0: Bacteria; D.1: Actinobacteria; D.2: Thermoleophilia; D.3: Gaiellales; D.4: Gaiellaceae; D.5: Gaiella	0.8
bf3743542bab7af8b10f61137f652ff3	D.0: Bacteria; D.1: Chloroflexi; D.2: Anaerolineae; D.3: SBR1031; D.4: A4b	1
d5f7d3d2e931d61d79d8b70840bcf3bd	D.0: Bacteria; D.1: Proteobacteria; D.2: Alphaproteobacteria; D.3: Caulobacterales; D.4: Caulobacteraceae; D.5: Phenylobacterium	1
f50441788b5c407bb34e8d2178786dc3	D.0: Bacteria; D.1: Actinobacteria; D.2: Thermoleophilia; D.3: Gaiellales; D.4: uncultured; D.5: uncultured bacterium	0.8
005970d12849db5ebcb1d2a9063a126a	D.0: Bacteria; D.1: Proteobacteria; D.2: Gammaproteobacteria; D.3: Betaproteobacteriales; D.4: Methylophilaceae; D.5: Methylotenera	0.6
0ef2c2024ab58f703a031e4a234a4dc2	D.0: Bacteria; D.1: Chlamydiae; D.2: Chlamydiae; D.3: Chlamydiales; D.4: cvE6	1
11ae5b6eaebb7de8d66293a206d65d11	D.0: Bacteria; D.1: Proteobacteria; D.2: Gammaproteobacteria; D.3: Vibrionales; D.4: Vibrionaceae; D.5: Vibrio	1
4187fed434317f3fd83e8a5169fdd14b	D.0: Bacteria; D.1: Proteobacteria; D.2: Alphaproteobacteria; D.3: Caulobacterales; D.4: Caulobacteraceae; D.5: Caulobacter	1
45d3fe6e7de7bcc690f69a3fbdaefc7c	D.0: Bacteria; D.1: FBP; D.2: uncultured bacterium; D.3: ; D.4: ; D.5:	0.8
549b15b6cbd2079b409b24b6ccb30714	D.0: Bacteria; D.1: Actinobacteria; D.2: Acidimicrobiia; D.3: Microtrichales; D.4: Microtrichaceae; D.5: IMCC26207	0.7
59a25a722aadd5d5c2e05b59161a66d2	D.0: Bacteria; D.1: Planctomycetes; D.2: Planctomycetacia; D.3: Planctomycetales; D.4: Schlesneriaceae; D.5: Schlesneria	0.8
5c701b7268b35fede575feb635aa7b61	D.0: Bacteria; D.1: Verrucomicrobia; D.2: Verrucomicrobiae; D.3: Pedosphaerales; D.4: Pedosphaeraceae	1
5cf2f26f6f6477738faf7efabd7cdd2e	D.0: Bacteria; D.1: Actinobacteria; D.2: Thermoleophilia; D.3: Solirubrobacterales; D.4: Solirubrobacteraceae; D.5: Solirubrobacter	0.8
63cdb8a1f4291fc9a94f453e926f48c5	D.0: Bacteria; D.1: Chloroflexi; D.2: Ktedonobacteria; D.3: C0119	0.9
6d66e88edf2a2518f17d9dc4a9ee70c9	D.0: Bacteria; D.1: Verrucomicrobia; D.2: Verrucomicrobiae; D.3: Pedosphaerales; D.4: Pedosphaeraceae; D.5: uncultured bacterium	0.7
702add448b05e3087ea6cecea7dd90b4	D.0: Bacteria; D.1: Firmicutes; D.2: Clostridia; D.3: Clostridiales; D.4: Lachnospiraceae; D.5: Coprococcus 1	1
7164f753bc16e43e2d10cd674b53045b	D.0: Bacteria; D.1: Acidobacteria; D.2: Holophagae; D.3: Subgroup 7; D.4: uncultured bacterium; D.5:	1
94b9f0c83d84d5fbac99e614177b4d4f	D.0: Bacteria; D.1: Verrucomicrobia; D.2: Verrucomicrobiae; D.3: Verrucomicrobiales; D.4: Verrucomicrobiaceae; D.5: uncultured	0.6
9f6cc0bd5c9b0b5e7879e329c94c5df7	D.0: Bacteria; D.1: Actinobacteria; D.2: Actinobacteria; D.3: Propionibacteriales; D.4: Nocardioidaceae; D.5: Nocardioides	1
c40f7218d9d0dbf526705905a794ee50	D.0: Bacteria; D.1: Verrucomicrobia; D.2: Verrucomicrobiae; D.3: Chthoniobacterales; D.4: Chthoniobacteraceae; D.5: Candidatus Udaeobacter	0.8
d7e91131d83f54c085e2b43dd7d2ee81	D.0: Bacteria; D.1: Proteobacteria; D.2: Alphaproteobacteria; D.3: Rhodobacterales; D.4: Rhodobacteraceae; D.5: Amaricoccus	0.7
de50360aa8dfffd49a0ceb5a63a27156	D.0: Bacteria; D.1: Actinobacteria; D.2: Actinobacteria; D.3: Pseudonocardiales; D.4: Pseudonocardiaceae	1
e9476d2630dbb3bd9f18a8b1bb61fea1	D.0: Bacteria; D.1: Actinobacteria; D.2: Actinobacteria; D.3: Micrococcales; D.4: Cellulomonadaceae; D.5: Cellulomonas	1
f0c84a2b87560a1ed73752ccffe031f4	D.0: Bacteria; D.1: Proteobacteria; D.2: Deltaproteobacteria; D.3: Myxococcales; D.4: Polyangiaceae; D.5: Pajaroellobacter	1
f5d443fa6e5a8c6ef28ad3ffc472a056	D.0: Bacteria; D.1: Actinobacteria; D.2: Thermoleophilia; D.3: Solirubrobacterales; D.4: 67-14; D.5: uncultured bacterium	0.9
f6db7771f6ce1ea9681230c213e3afdf	D.0: Bacteria; D.1: Bacteroidetes; D.2: Bacteroidia; D.3: Chitinophagales; D.4: Chitinophagaceae; D.5: Niastella	1
03bd73d15820299f0086fe6235478297	D.0: Bacteria; D.1: Actinobacteria; D.2: Actinobacteria; D.3: Streptosporangiales; D.4: Thermomonosporaceae; D.5: Actinocorallia	0.8
150f04d21c1b391656e6a044de9e6b5b	D.0: Bacteria; D.1: Verrucomicrobia; D.2: Verrucomicrobiae; D.3: Chthoniobacterales; D.4: Chthoniobacteraceae; D.5: Candidatus Udaeobacter	0.7
353c480222d84660b5e7689f397a5dcf	D.0: Bacteria; D.1: Bacteroidetes; D.2: Ignavibacteria; D.3: SJA-28; D.4: uncultured bacterium; D.5:	0.9
35f2b7c7adf34f2fc0ecd18ce2b6f56b	D.0: Bacteria; D.1: Actinobacteria; D.2: Actinobacteria; D.3: Propionibacteriales; D.4: Nocardioidaceae; D.5: Nocardioides	0.7
53dac9467f83de61e73299bf3aab4009	D.0: Bacteria; D.1: Bacteroidetes; D.2: Bacteroidia; D.3: Cytophagales; D.4: Hymenobacteraceae; D.5: Adhaeribacter	1
5dae1eeeed640ff8402c7b36eaf190a8	D.0: Bacteria; D.1: Chloroflexi; D.2: KD4-96; D.3: uncultured bacterium; D.4: ; D.5:	0.6
6903417054de502724c19caca5cc83e1	D.0: Bacteria; D.1: Verrucomicrobia; D.2: Verrucomicrobiae; D.3: Pedosphaerales; D.4: Pedosphaeraceae; D.5: Pedosphaera	0.7
6cc9916fa89a845edfc13a26078ecc49	D.0: Bacteria; D.1: Armatimonadetes; D.2: Fimbriimonadia; D.3: Fimbriimonadales; D.4: Fimbriimonadaceae; D.5: uncultured bacterium	0.8
77d0749bc61a6f8094549910fa12631e	D.0: Bacteria; D.1: Bacteroidetes; D.2: Bacteroidia; D.3: Cytophagales; D.4: Cytophagaceae; D.5: Cytophaga	0.6
8503e0246236064362a5dc0caaeba4da	D.0: Bacteria; D.1: Bacteroidetes; D.2: Bacteroidia; D.3: Cytophagales; D.4: Spirosomaceae; D.5: Dyadobacter	1
a8ed74f249eb97e6de61752b7dad3153	D.0: Bacteria; D.1: Chloroflexi; D.2: Anaerolineae; D.3: SBR1031; D.4: A4b; D.5: uncultured bacterium	0.9
c9eec73740b6903d9e45500a3e596a87	D.0: Bacteria; D.1: Acidobacteria; D.2: Acidobacteriia; D.3: Solibacterales; D.4: Solibacteraceae (Subgroup 3); D.5: Candidatus Solibacter	0.6
026e5856084dc443c65201985ce3a56f	D.0: Bacteria; D.1: Bacteroidetes; D.2: Bacteroidia; D.3: Cytophagales; D.4: Microscillaceae; D.5: uncultured	0.8
1898efe63616aefeab6e0b7cf5d5b24f	D.0: Bacteria; D.1: Proteobacteria; D.2: Gammaproteobacteria; D.3: Vibrionales; D.4: Vibrionaceae; D.5: Photobacterium	1
5d1d6af8c6355cb8f3ae31e8d5a849ea	D.0: Bacteria; D.1: Actinobacteria; D.2: MB-A2-108; D.3: uncultured bacterium; D.4: ; D.5:	0.8
886f85d8d1fe6513e74266790323908c	D.0: Bacteria; D.1: Fusobacteria; D.2: Fusobacteriia; D.3: Fusobacteriales; D.4: Fusobacteriaceae; D.5: Fusobacterium	0.8
d5ab1c09578645af7188ce9c16bdd161	D.0: Bacteria; D.1: Planctomycetes; D.2: Planctomycetacia; D.3: Pirellulales; D.4: Pirellulaceae; D.5: Blastopirellula	0.6
e86df35106fe9a82ac7cf24573963b84	D.0: Bacteria; D.1: Chloroflexi; D.2: Ktedonobacteria; D.3: Ktedonobacterales; D.4: Ktedonobacteraceae; D.5: Ktedonobacter	0.6
0923755419cf466dd1fc8af64c3c61fa	D.0: Bacteria; D.1: Proteobacteria; D.2: Gammaproteobacteria; D.3: Betaproteobacteriales; D.4: TRA3-20; D.5: uncultured bacterium	0.6
12512a6c87581c816fa0ea69364301e4	D.0: Bacteria; D.1: Gemmatimonadetes; D.2: Gemmatimonadetes; D.3: Gemmatimonadales; D.4: Gemmatimonadaceae; D.5: uncultured	0.9
177ab01df3599dea95dd22882f94fabc	D.0: Bacteria; D.1: Proteobacteria; D.2: Alphaproteobacteria; D.3: Acetobacterales; D.4: Acetobacteraceae; D.5: Komagataeibacter	0.8
37ebcd0c99f60d6f37508ad95ce06fa2	D.0: Bacteria; D.1: Bacteroidetes; D.2: Bacteroidia; D.3: Chitinophagales; D.4: Chitinophagaceae; D.5: uncultured	1
3ecb5d2155680deb5444f506454cdf49	D.0: Bacteria; D.1: Verrucomicrobia; D.2: Verrucomicrobiae; D.3: Pedosphaerales; D.4: Pedosphaeraceae; D.5: metagenome	0.8
4616c0f3aa81a7a2f2f01f95f1e4ad00	D.0: Bacteria; D.1: Acidobacteria; D.2: Blastocatellia (Subgroup 4); D.3: 11-24	1
7e0b4a2673341f484e77c0d015eae81a	D.0: Bacteria; D.1: Verrucomicrobia; D.2: Verrucomicrobiae; D.3: Verrucomicrobiales; D.4: Rubritaleaceae; D.5: Luteolibacter	0.8
82e900a9bbeda6f6240ca2685db76ee6	D.0: Bacteria; D.1: Bacteroidetes; D.2: Bacteroidia; D.3: Sphingobacteriales; D.4: AKYH767; D.5: uncultured bacterium	0.6
834e0543a7617e036e4a46450de2af2b	D.0: Bacteria; D.1: Proteobacteria; D.2: Gammaproteobacteria; D.3: Betaproteobacteriales; D.4: Burkholderiaceae; D.5: Massilia	0.7
9415fedbec64f166ec834cdda06d4ae6	D.0: Bacteria; D.1: Verrucomicrobia; D.2: Verrucomicrobiae; D.3: Chthoniobacterales; D.4: Chthoniobacteraceae; D.5: Chthoniobacter	0.6
9cd5acdc9e499c11e8c0f07f3e02f7f1	D.0: Bacteria; D.1: Acidobacteria; D.2: Subgroup 6	1
a174a8a64e2a5115548517a05f1d46b2	D.0: Bacteria; D.1: Verrucomicrobia; D.2: Verrucomicrobiae; D.3: Pedosphaerales; D.4: Pedosphaeraceae	1
ae44611c7961e5644096733567e659ee	D.0: Bacteria; D.1: Proteobacteria; D.2: Gammaproteobacteria; D.3: Cellvibrionales; D.4: Halieaceae; D.5: Luminiphilus	0.8
b2e3bd2c9b4a17539895a10b7db89249	D.0: Bacteria; D.1: Bacteroidetes; D.2: Bacteroidia; D.3: Sphingobacteriales	1
ba784cf2f296aeebeb7e1f688f0df586	D.0: Bacteria; D.1: Verrucomicrobia; D.2: Verrucomicrobiae; D.3: Chthoniobacterales; D.4: Chthoniobacteraceae; D.5: Chthoniobacter	0.7
c4dd65e11ba08732c8fc9719b3c7ef5e	D.0: Bacteria; D.1: Firmicutes; D.2: Bacilli; D.3: Bacillales; D.4: Bacillaceae; D.5: Bacillus	0.6
f11dcb1a52dd01e25f9d4116ac62a94b	D.0: Bacteria; D.1: Firmicutes; D.2: Clostridia; D.3: Clostridiales; D.4: TC1; D.5: uncultured bacterium	0.6
05132ea00166ca3573ef9c6a64f48bbb	D.0: Bacteria; D.1: Bacteroidetes; D.2: Bacteroidia; D.3: Chitinophagales; D.4: Chitinophagaceae; D.5: Flavihumibacter	1
0669eef6bc96fa3485a2a7705717bfa7	D.0: Bacteria; D.1: Proteobacteria; D.2: Gammaproteobacteria; D.3: PLTA13; D.4: uncultured bacterium; D.5:	0.7
18a0ef48616ffb236cd8f709b238d75d	D.0: Bacteria; D.1: Verrucomicrobia; D.2: Verrucomicrobiae; D.3: Chthoniobacterales; D.4: Xiphinematobacteraceae; D.5: Candidatus Xiphinematobacter	0.7
21d29dd8d7d9150b9591cc1669825828	D.0: Bacteria; D.1: Proteobacteria; D.2: Alphaproteobacteria; D.3: Rhodobacterales; D.4: Rhodobacteraceae	1
42eefc12a2fe502f32a1c68579c860f9	D.0: Bacteria; D.1: Proteobacteria; D.2: Gammaproteobacteria; D.3: Xanthomonadales; D.4: Xanthomonadaceae; D.5: Arenimonas	0.7
4e87ff5aa416e8596613b0c4a86fa302	D.0: Bacteria; D.1: Proteobacteria; D.2: Deltaproteobacteria; D.3: Myxococcales; D.4: bacteriap25	0.6
6184f0b1e75cda5265da4646ba5fe76b	D.0: Bacteria; D.1: Firmicutes; D.2: Clostridia; D.3: Clostridiales; D.4: Ruminococcaceae; D.5: Faecalibacterium	0.6
64f1ac1e58c2f6f985636465083dec39	D.0: Bacteria; D.1: Acidobacteria; D.2: Acidobacteriia; D.3: Subgroup 12; D.4: uncultured bacterium; D.5:	0.8
9578bf3ce2ffec7b2d6d128e0e8a308f	D.0: Bacteria; D.1: Actinobacteria; D.2: Actinobacteria; D.3: Propionibacteriales; D.4: Nocardioidaceae; D.5: Nocardioides	0.7
a4ab5a7c90ba613a12fa2327a8e7e92e	D.0: Bacteria; D.1: Proteobacteria; D.2: Deltaproteobacteria; D.3: Myxococcales; D.4: Haliangiaceae; D.5: Haliangium	1
ebdae39cce7e602cda5e047358301fda	D.0: Bacteria; D.1: Acidobacteria; D.2: Subgroup 5; D.3: uncultured Acidobacteria bacterium; D.4: ; D.5:	0.6
f104dcb2dab14b59d306c2b64afe23fe	D.0: Bacteria; D.1: Firmicutes; D.2: Bacilli; D.3: Bacillales; D.4: Bacillaceae; D.5: Bacillus	1
0d81fad47ccc6f43c949fa05e4eea98c	D.0: Bacteria; D.1: Bacteroidetes; D.2: Bacteroidia; D.3: Chitinophagales; D.4: Saprospiraceae; D.5: uncultured	0.8
1cd727c31dcaaf5f40dc44460db1bc10	D.0: Bacteria; D.1: Acidobacteria; D.2: Thermoanaerobaculia; D.3: Thermoanaerobaculales; D.4: Thermoanaerobaculaceae; D.5: Subgroup 10	1
2a13437a5e58d851825158b1a354ed95	D.0: Bacteria; D.1: Firmicutes; D.2: Clostridia; D.3: Clostridiales; D.4: Lachnospiraceae; D.5: Lachnospiraceae NK4A136 group	0.8
308e7f6bab714933e62810969d9834a0	D.0: Bacteria; D.1: Proteobacteria; D.2: Deltaproteobacteria; D.3: Myxococcales; D.4: Nannocystaceae; D.5: Nannocystis	1
3c76872bd4f5f960d35350b1f0d2bcbd	D.0: Bacteria; D.1: Bacteroidetes; D.2: Bacteroidia; D.3: Chitinophagales; D.4: Chitinophagaceae; D.5: uncultured	1
4b1f381b7cd253ec733a1ded74f278c5	D.0: Bacteria; D.1: Elusimicrobia; D.2: Lineage IIa	1
6c4916bbec13414c2211738436928193	D.0: Bacteria; D.1: Actinobacteria; D.2: Acidimicrobiia; D.3: Microtrichales; D.4: Ilumatobacteraceae; D.5: CL500-29 marine group	0.9
a1d0111242b4e8b555d72f8ef7d41535	D.0: Bacteria; D.1: Proteobacteria; D.2: Deltaproteobacteria; D.3: Myxococcales; D.4: Polyangiaceae; D.5: Pajaroellobacter	1
b60aca7812f41062e50bb518b8bc2d8d	D.0: Bacteria; D.1: Verrucomicrobia; D.2: Verrucomicrobiae; D.3: Chthoniobacterales; D.4: Chthoniobacteraceae; D.5: Chthoniobacter	0.9
c085d6c6d5388239d818c3e3ae21e453	D.0: Bacteria; D.1: Nitrospirae; D.2: Nitrospira; D.3: Nitrospirales; D.4: Nitrospiraceae; D.5: Nitrospira	1
eafa1b16362f20770057b650562b576a	D.0: Bacteria; D.1: Gemmatimonadetes; D.2: S0134 terrestrial group; D.3: uncultured bacterium; D.4: ; D.5:	0.7
ebcd5a5973b217bc8c4f8d2bb6213a68	D.0: Bacteria; D.1: Proteobacteria; D.2: Deltaproteobacteria; D.3: Myxococcales; D.4: KD3-10; D.5: uncultured bacterium	0.6
eca1f710eb7a73e1e2640ad4b0eeac7e	D.0: Bacteria; D.1: Proteobacteria; D.2: Deltaproteobacteria; D.3: Myxococcales; D.4: Haliangiaceae; D.5: Haliangium	0.6
0edd28fc7d62029c32cec36711190b18	D.0: Bacteria; D.1: Verrucomicrobia; D.2: Verrucomicrobiae; D.3: Chthoniobacterales; D.4: Chthoniobacteraceae; D.5: Candidatus Udaeobacter	1
1906d0bbd60c38ded6e81ebd8f776994	D.0: Bacteria; D.1: Bacteroidetes; D.2: Bacteroidia; D.3: Cytophagales; D.4: Microscillaceae; D.5: uncultured	0.6
270ce01025625e1a591fd05ff7e9025b	D.0: Bacteria; D.1: Proteobacteria; D.2: Alphaproteobacteria; D.3: Acetobacterales; D.4: Acetobacteraceae; D.5: Komagataeibacter	1
2aedcbe3364a9ddc48eeb5207cb8d52e	D.0: Bacteria; D.1: Verrucomicrobia; D.2: Verrucomicrobiae; D.3: Chthoniobacterales; D.4: Chthoniobacteraceae; D.5: Chthoniobacter	0.6
3cd5e414b9cfc32bcf076a0574b560cf	D.0: Bacteria; D.1: Chloroflexi; D.2: Anaerolineae; D.3: SBR1031; D.4: A4b	1
4324d505e7da29fc9da207ed729b1de8	D.0: Bacteria; D.1: Bacteroidetes; D.2: Bacteroidia; D.3: Sphingobacteriales; D.4: AKYH767	0.9
6483406573c7e13f1e1a02c0804862d4	D.0: Bacteria; D.1: Actinobacteria; D.2: Thermoleophilia; D.3: Solirubrobacterales; D.4: 67-14; D.5: uncultured bacterium	0.8
73693a189b15bd6ae19ac5fc0d9d9ef9	D.0: Bacteria; D.1: Proteobacteria; D.2: Gammaproteobacteria; D.3: Diplorickettsiales; D.4: Diplorickettsiaceae; D.5: Aquicella	0.7
80b5660935318ea5d86ae360c7dd5eb7	D.0: Bacteria; D.1: Verrucomicrobia; D.2: Verrucomicrobiae; D.3: Pedosphaerales; D.4: Pedosphaeraceae; D.5: uncultured bacterium	0.9
9731de28f7a030b85df7233944288b15	D.0: Bacteria; D.1: Firmicutes; D.2: Bacilli; D.3: Bacillales; D.4: Paenibacillaceae; D.5: Paenibacillus	1
9b580b0852934a7b3b49b19e39400ec4	D.0: Bacteria; D.1: Bacteroidetes; D.2: Ignavibacteria; D.3: SJA-28; D.4: uncultured bacterium; D.5:	0.8
9d629aee94b956b107bcda1b9cae442c	D.0: Bacteria; D.1: Actinobacteria; D.2: Actinobacteria; D.3: Propionibacteriales; D.4: Nocardioidaceae; D.5: Nocardioides	0.9
b925b42e28a53ffdc68c993fc7c9c49b	D.0: Bacteria; D.1: Firmicutes; D.2: Bacilli; D.3: Bacillales; D.4: Bacillaceae; D.5: Geobacillus	0.8
bc45aa39138600149098f9c3a31e59a9	D.0: Bacteria; D.1: Proteobacteria; D.2: Alphaproteobacteria; D.3: Rhizobiales	1
cf5cd7e862484c141a6a7e33d18b0fed	D.0: Bacteria; D.1: Proteobacteria; D.2: Gammaproteobacteria; D.3: Betaproteobacteriales; D.4: SC-I-84	1
ea0d1f8fb97ddccc8b25663db46028f1	D.0: Bacteria; D.1: Actinobacteria; D.2: Acidimicrobiia; D.3: Microtrichales; D.4: Ilumatobacteraceae; D.5: CL500-29 marine group	1
ec8baa64fd10014133d4b7828478b084	D.0: Bacteria; D.1: Verrucomicrobia; D.2: Verrucomicrobiae; D.3: Chthoniobacterales; D.4: Chthoniobacteraceae; D.5: Chthoniobacter	0.9
0426085376ad8e8679739ed836d81848	D.0: Bacteria; D.1: Proteobacteria; D.2: Alphaproteobacteria; D.3: Acetobacterales; D.4: Acetobacteraceae; D.5: uncultured	1
14c3f483960c0c0ac9b086a7009ec86f	D.0: Bacteria; D.1: Proteobacteria; D.2: Gammaproteobacteria; D.3: Betaproteobacteriales; D.4: Nitrosomonadaceae; D.5: mle1-7	0.7
16e86dad06ff04d58ec66b32dcdd6a66	D.0: Bacteria; D.1: Planctomycetes; D.2: Planctomycetacia; D.3: Pirellulales; D.4: Pirellulaceae; D.5: Pir4 lineage	0.7
3a8e2c5104b14d01c82a95ca77845eec	D.0: Bacteria; D.1: Proteobacteria; D.2: Gammaproteobacteria; D.3: Betaproteobacteriales; D.4: Burkholderiaceae; D.5: Caenimonas	0.6
3d77bcbe4739ecf8053ebe3b209f9d56	D.0: Bacteria; D.1: Bacteroidetes; D.2: Bacteroidia; D.3: Chitinophagales; D.4: Chitinophagaceae; D.5: uncultured	0.6
52f9a089d19a06b337958df45663aa00	D.0: Bacteria; D.1: Chloroflexi; D.2: Anaerolineae	0.8
584d7a22e38ccbc54e524383cfd7c4c5	D.0: Bacteria; D.1: Bacteroidetes; D.2: Bacteroidia; D.3: Bacteroidales; D.4: Bacteroidaceae; D.5: Bacteroides	1
5ce90ca12bd64c0f99c1dc7ed9d538ee	D.0: Bacteria; D.1: Acidobacteria; D.2: Blastocatellia (Subgroup 4); D.3: Blastocatellales; D.4: Blastocatellaceae	1
6a3e33dae8c811773e0587a740aaacf1	D.0: Bacteria; D.1: Planctomycetes; D.2: Planctomycetacia; D.3: Pirellulales; D.4: Pirellulaceae; D.5: uncultured	0.6
85e7cfbefbee0f4b9995c2ecddbd9183	D.0: Bacteria; D.1: Firmicutes; D.2: Clostridia; D.3: Clostridiales; D.4: Caldicoprobacteraceae; D.5: Caldicoprobacter	0.8
970aef65bfcf011fae78b1d267ff69d1	D.0: Bacteria; D.1: Chloroflexi; D.2: Chloroflexia; D.3: Thermomicrobiales; D.4: AKYG1722; D.5: uncultured bacterium	0.7
9a93b7075c5c46e7afb519945e4daecc	D.0: Bacteria; D.1: Acidobacteria; D.2: Subgroup 6; D.3: uncultured bacterium; D.4: ; D.5:	0.8
be268955e4a96376b40e574f5225d016	D.0: Bacteria; D.1: Proteobacteria; D.2: Gammaproteobacteria; D.3: Betaproteobacteriales	1
be9cfb047e701fbe3a98cc40c1ff4097	D.0: Bacteria; D.1: Bacteroidetes; D.2: Bacteroidia; D.3: Chitinophagales; D.4: Chitinophagaceae; D.5: uncultured	0.9
e23ea7c2137a50c753fa838982c13afa	D.0: Bacteria; D.1: Bacteroidetes; D.2: Bacteroidia; D.3: Bacteroidetes VC2.1 Bac22	0.9
e652c5af30812aa9ad60b596df7d50b3	D.0: Bacteria; D.1: Firmicutes; D.2: Bacilli; D.3: Bacillales; D.4: Planococcaceae; D.5: Domibacillus	0.8
e6b23967c74368d83722bfdd9f5340d3	D.0: Bacteria; D.1: Gemmatimonadetes; D.2: Gemmatimonadetes; D.3: Gemmatimonadales; D.4: Gemmatimonadaceae; D.5: uncultured	0.9
ed03a41f35f7bcc4964cf675f34b0c97	D.0: Bacteria; D.1: Acidobacteria; D.2: Subgroup 5; D.3: uncultured Acidobacteria bacterium; D.4: ; D.5:	0.6
f91dfad0ba308fe1afae71a29e338e73	D.0: Bacteria; D.1: Bacteroidetes; D.2: Bacteroidia; D.3: Sphingobacteriales; D.4: KD3-93	1
2104cbfc6b6ad4e689954910efbccd6f	D.0: Bacteria; D.1: Proteobacteria; D.2: Gammaproteobacteria; D.3: Gammaproteobacteria Incertae Sedis; D.4: Unknown Family; D.5: uncultured	0.9
3ee43f88217d9d6d0c7d705a8d87d2d1	D.0: Bacteria; D.1: Proteobacteria; D.2: Deltaproteobacteria; D.3: Myxococcales; D.4: Haliangiaceae; D.5: Haliangium	0.7
437d13b6d0149468c261e0aff3e5f036	D.0: Bacteria; D.1: Proteobacteria; D.2: Gammaproteobacteria; D.3: Enterobacteriales; D.4: Enterobacteriaceae; D.5: Edwardsiella	1
8fe6d06eb5ad4af1b87b5d74e467e32a	D.0: Bacteria; D.1: Proteobacteria; D.2: Gammaproteobacteria; D.3: Betaproteobacteriales; D.4: Burkholderiaceae; D.5: Ramlibacter	0.8
95ef5baab03ea5315e064264225d0765	D.0: Bacteria; D.1: Proteobacteria; D.2: Alphaproteobacteria; D.3: Rhizobiales; D.4: Beijerinckiaceae	0.7
99a4c353bd7a53a11829527aad00dd21	D.0: Bacteria; D.1: Proteobacteria; D.2: Alphaproteobacteria; D.3: Rhizobiales; D.4: Hyphomicrobiaceae; D.5: Pedomicrobium	0.8
b1fe096ba3007957b6254cfd0373373e	D.0: Bacteria; D.1: Chloroflexi; D.2: Anaerolineae; D.3: SBR1031; D.4: uncultured bacterium; D.5:	0.8
beab5cfe5d012045afe719995a0c9879	D.0: Bacteria; D.1: Actinobacteria; D.2: Acidimicrobiia; D.3: Microtrichales; D.4: uncultured; D.5: uncultured bacterium	0.8
d69b4339fd205bfdbc0d5f7e5926aaa9	D.0: Bacteria; D.1: Chlamydiae; D.2: Chlamydiae; D.3: Chlamydiales; D.4: cvE6; D.5: uncultured bacterium	0.6
f09fd6ae7262aecea79e1fae4bd53161	D.0: Bacteria; D.1: Proteobacteria; D.2: Alphaproteobacteria; D.3: Rhizobiales; D.4: KF-JG30-B3; D.5: uncultured bacterium	0.8
f481855c77faa00a27a262c1bccef24a	D.0: Bacteria; D.1: Actinobacteria; D.2: Rubrobacteria; D.3: Rubrobacterales; D.4: Rubrobacteriaceae; D.5: Rubrobacter	0.6
107e3c92d368f99d75783ca655cfff3b	D.0: Bacteria; D.1: Bacteroidetes; D.2: Bacteroidia; D.3: Cytophagales; D.4: Microscillaceae; D.5: uncultured	0.9
148dd1378741e75689b1fd7fdc697b53	D.0: Bacteria; D.1: Proteobacteria; D.2: Gammaproteobacteria; D.3: Betaproteobacteriales; D.4: Burkholderiaceae; D.5: Pelomonas	0.7
15af58cbef5fb556ff9b756880e3598c	D.0: Bacteria; D.1: Chloroflexi; D.2: Anaerolineae; D.3: RBG-13-54-9; D.4: uncultured bacterium; D.5:	0.8
25d2a657808fe994117c59761ba78645	D.0: Bacteria; D.1: Bacteroidetes; D.2: Bacteroidia; D.3: Chitinophagales; D.4: Chitinophagaceae; D.5: uncultured	1
2dcf2295b9e85f42410e01577d439502	D.0: Bacteria; D.1: Proteobacteria; D.2: Deltaproteobacteria; D.3: Myxococcales; D.4: Nannocystaceae; D.5: Nannocystis	1
4e0a7a7bbef57982030a2102a258a48c	D.0: Bacteria; D.1: Bacteroidetes; D.2: Bacteroidia; D.3: Cytophagales; D.4: Microscillaceae; D.5: uncultured	0.8
66099555ca1762ce3dc7fd56b294dd4a	D.0: Bacteria; D.1: Verrucomicrobia; D.2: Verrucomicrobiae; D.3: Chthoniobacterales; D.4: Chthoniobacteraceae; D.5: Candidatus Udaeobacter	0.9
77c888245011b914f9089376217f6881	D.0: Bacteria; D.1: Proteobacteria; D.2: Gammaproteobacteria; D.3: Betaproteobacteriales; D.4: Burkholderiaceae; D.5: Polaromonas	1
96e721dbb04337b51754af0eac74f992	D.0: Bacteria; D.1: Bacteroidetes; D.2: Bacteroidia; D.3: Cytophagales; D.4: Hymenobacteraceae; D.5: Adhaeribacter	0.6
a33d2e255fafab52b35e2033b185d763	D.0: Bacteria; D.1: Verrucomicrobia; D.2: Verrucomicrobiae; D.3: Pedosphaerales; D.4: Pedosphaeraceae	1
a689c4a6be31b4e9303fe7f2ad973b8d	D.0: Bacteria; D.1: Fibrobacteres; D.2: Chitinivibrionia; D.3: uncultured; D.4: uncultured bacterium; D.5:	0.9
ae99b74a177ee9403bd2a639d5e6b8e0	D.0: Bacteria; D.1: Chloroflexi; D.2: Anaerolineae; D.3: Ardenticatenales; D.4: uncultured; D.5: uncultured bacterium	0.6
d337f804ef92e37cb9b2b8e35c5b9b86	D.0: Bacteria; D.1: Firmicutes; D.2: Bacilli; D.3: Bacillales; D.4: Alicyclobacillaceae; D.5: Tumebacillus	0.8
1c21269eaed6590bf9e2d2b4c723154b	D.0: Bacteria; D.1: Firmicutes; D.2: Bacilli; D.3: Bacillales; D.4: Alicyclobacillaceae; D.5: Tumebacillus	0.8
21e93335737803675dbb4201887cf803	D.0: Bacteria; D.1: Patescibacteria; D.2: Saccharimonadia; D.3: Saccharimonadales; D.4: uncultured bacterium; D.5:	0.9
2254b2a63f07ea780e8c9c94b365943b	D.0: Bacteria; D.1: Bacteroidetes; D.2: Bacteroidia; D.3: Cytophagales; D.4: Microscillaceae; D.5: Ohtaekwangia	0.9
31965ae60846b414d4e4fc40f748fbbc	D.0: Bacteria; D.1: Bacteroidetes; D.2: Bacteroidia; D.3: Chitinophagales; D.4: Chitinophagaceae; D.5: Ferruginibacter	1
396d679ab6b9b3d58bb8fc5592c354bc	D.0: Bacteria; D.1: Verrucomicrobia; D.2: Verrucomicrobiae; D.3: Pedosphaerales; D.4: Pedosphaeraceae; D.5: uncultured bacterium	0.8
3a565049ddd460985041f33fb6cdf23e	D.0: Bacteria; D.1: Verrucomicrobia; D.2: Verrucomicrobiae; D.3: Pedosphaerales; D.4: Pedosphaeraceae	1
3deb17a2f3ed170d09ee8f28202b9e95	D.0: Bacteria; D.1: Proteobacteria; D.2: Alphaproteobacteria; D.3: Acetobacterales; D.4: Acetobacteraceae; D.5: Roseomonas	1
422ff66d83994f71e15b0bea9bc6db2d	D.0: Bacteria; D.1: Chloroflexi; D.2: JG30-KF-CM66; D.3: uncultured bacterium; D.4: ; D.5:	0.8
4ee41a898b4864dd56b0795028341048	D.0: Bacteria; D.1: Bacteroidetes; D.2: Bacteroidia; D.3: Chitinophagales; D.4: Chitinophagaceae; D.5: uncultured	1
4ff8cd895ad715e8b701f6be0955185e	D.0: Bacteria; D.1: Proteobacteria; D.2: Gammaproteobacteria; D.3: Betaproteobacteriales; D.4: Methylophilaceae; D.5: uncultured	0.8
678c52c1d986b460a6305c27912232d7	D.0: Bacteria; D.1: Bacteroidetes; D.2: Bacteroidia; D.3: Sphingobacteriales; D.4: Sphingobacteriaceae; D.5: Mucilaginibacter	1
6ba1a63b03ed1667ddedc0813b737f0d	D.0: Bacteria; D.1: Bacteroidetes; D.2: Bacteroidia; D.3: Bacteroidales; D.4: Rikenellaceae; D.5: Alistipes	0.8
9bc47293aea79ac3656ba9892d23b893	D.0: Bacteria; D.1: Verrucomicrobia; D.2: Verrucomicrobiae; D.3: Pedosphaerales; D.4: Pedosphaeraceae; D.5: uncultured bacterium	0.6
a8afcb357316afe8459d5d58436173c9	D.0: Bacteria; D.1: Chloroflexi; D.2: Ktedonobacteria; D.3: C0119; D.4: uncultured bacterium; D.5:	0.9
ad28fbbafaff82b46794725e9af2d1d3	D.0: Bacteria; D.1: Bacteroidetes; D.2: Bacteroidia; D.3: Sphingobacteriales; D.4: env.OPS 17; D.5: uncultured bacterium	0.6
b039bd2ef90017fa84e11595dc61e973	D.0: Bacteria; D.1: Bacteroidetes; D.2: Bacteroidia; D.3: Chitinophagales; D.4: Saprospiraceae; D.5: uncultured	0.6
eb71b5485342112d33c10bb5a6a82521	D.0: Bacteria; D.1: Verrucomicrobia; D.2: Verrucomicrobiae; D.3: Pedosphaerales; D.4: Pedosphaeraceae; D.5: uncultured bacterium	0.8
f052be4fd168a5d699cb028b59ea01f4	D.0: Bacteria; D.1: Proteobacteria; D.2: Gammaproteobacteria; D.3: Betaproteobacteriales; D.4: Nitrosomonadaceae; D.5: MND1	1
f77e87ad1c7883033942a92b3ac6c366	D.0: Bacteria; D.1: Proteobacteria; D.2: Gammaproteobacteria; D.3: Vibrionales; D.4: Vibrionaceae; D.5: Vibrio	1
faf87b1df65daadd0c0b19c5defc8f17	D.0: Bacteria; D.1: Actinobacteria; D.2: Thermoleophilia; D.3: Solirubrobacterales; D.4: Solirubrobacteraceae; D.5: Solirubrobacter	1
0d1c1419634f08e8a292dcbe18ab1570	D.0: Bacteria; D.1: Planctomycetes; D.2: Pla4 lineage; D.3: uncultured bacterium; D.4: ; D.5:	0.8
1286742d34319874b2c7fa5d793ab3e4	D.0: Bacteria; D.1: Proteobacteria; D.2: Alphaproteobacteria; D.3: Acetobacterales; D.4: Acetobacteraceae; D.5: Komagataeibacter	1
24146bfdb8e60bdffd842420443e0b38	D.0: Bacteria; D.1: Gemmatimonadetes; D.2: Gemmatimonadetes; D.3: Gemmatimonadales; D.4: Gemmatimonadaceae; D.5: uncultured	0.7
2aef611c0b264c686062076e5ae7947b	D.0: Bacteria; D.1: Chloroflexi; D.2: Anaerolineae; D.3: SBR1031; D.4: A4b; D.5: uncultured bacterium	0.8
5187bb510d916a0f3ec645f51ded6dd4	D.0: Bacteria; D.1: Proteobacteria; D.2: Deltaproteobacteria; D.3: Myxococcales; D.4: bacteriap25	0.6
53430db76957646af293e19d4b96df82	D.0: Bacteria; D.1: Verrucomicrobia; D.2: Verrucomicrobiae; D.3: Opitutales; D.4: Opitutaceae; D.5: Lacunisphaera	0.6
8abe1a41636d44a1df6084cdd5b8bc97	D.0: Bacteria; D.1: Proteobacteria; D.2: Alphaproteobacteria; D.3: Caulobacterales; D.4: Hyphomonadaceae	1
8fd2b8e0c9c5217c90c105214ebba6be	D.0: Bacteria; D.1: Bacteroidetes; D.2: Bacteroidia; D.3: Sphingobacteriales; D.4: Sphingobacteriaceae; D.5: Pedobacter	1
9049a06beeb826454a5eb229114ceb09	D.0: Bacteria; D.1: Proteobacteria; D.2: Alphaproteobacteria; D.3: Acetobacterales; D.4: Acetobacteraceae; D.5: Komagataeibacter	1
91dc84ebadabc9153b19cf300cbfa59b	D.0: Archaea; D.1: Euryarchaeota; D.2: Methanobacteria; D.3: Methanobacteriales; D.4: Methanobacteriaceae; D.5: Methanobrevibacter	1
a35356a6053bfc18018b74bc3e29e2c6	D.0: Bacteria; D.1: Proteobacteria; D.2: Gammaproteobacteria; D.3: Betaproteobacteriales; D.4: SC-I-84; D.5: uncultured bacterium	0.6
af3f8b7934e3cb32996d361470d2778e	D.0: Bacteria; D.1: Verrucomicrobia; D.2: Verrucomicrobiae; D.3: Chthoniobacterales; D.4: Terrimicrobiaceae; D.5: Terrimicrobium	0.6
b3955ccb2ad6270583f6521de1f6526b	D.0: Bacteria; D.1: Actinobacteria; D.2: Actinobacteria; D.3: Glycomycetales; D.4: Glycomycetaceae; D.5: uncultured	0.6
bf7d91a1b7b9a4040e3898ded9ef95bb	D.0: Bacteria; D.1: Actinobacteria; D.2: Actinobacteria; D.3: Streptosporangiales; D.4: Streptosporangiaceae; D.5: Nonomuraea	1
c538e5ebb2e86d338d3211b9b38ead7d	D.0: Bacteria; D.1: Verrucomicrobia; D.2: Verrucomicrobiae; D.3: Methylacidiphilales; D.4: Methylacidiphilaceae; D.5: uncultured	0.8
c56aed6e2281c3997d6dfdfe61903bc8	D.0: Bacteria; D.1: Acidobacteria; D.2: Blastocatellia (Subgroup 4); D.3: 11-24; D.4: uncultured bacterium; D.5:	0.6
cf1ccd5924198fbaa04a7477bce8f7b4	D.0: Bacteria; D.1: Proteobacteria; D.2: Gammaproteobacteria; D.3: Betaproteobacteriales; D.4: Burkholderiaceae; D.5: uncultured	0.6
eba3bb3d5d0e6403aeac58fdf8543c60	D.0: Bacteria; D.1: Cyanobacteria; D.2: Oxyphotobacteria; D.3: Chloroplast	1
0355131eafc178d29d50fdfe3c34844e	D.0: Bacteria; D.1: Bacteroidetes; D.2: Bacteroidia; D.3: Chitinophagales; D.4: Chitinophagaceae; D.5: Flavisolibacter	0.6
11b0790450e90a779a4bbebd023c16e2	D.0: Bacteria; D.1: Proteobacteria; D.2: Alphaproteobacteria; D.3: Rhizobiales; D.4: Devosiaceae; D.5: Devosia	0.8
1f40b605c5826c8f9bec77814d71748c	D.0: Bacteria; D.1: Proteobacteria; D.2: Gammaproteobacteria; D.3: Betaproteobacteriales; D.4: Burkholderiaceae; D.5: Ramlibacter	0.8
340e50685c0f7ac8938f81f23e30f163	D.0: Bacteria; D.1: Chloroflexi; D.2: Dehalococcoidia; D.3: S085; D.4: uncultured bacterium; D.5:	0.9
369b8af0c4a868ad21ca7b481c07fbd9	D.0: Bacteria; D.1: Proteobacteria; D.2: Alphaproteobacteria; D.3: Acetobacterales; D.4: Acetobacteraceae; D.5: Acidiphilium	0.7
524f89ed288b30bb26f2b0445813d763	D.0: Bacteria; D.1: Firmicutes; D.2: Bacilli; D.3: Bacillales; D.4: Paenibacillaceae; D.5: Paenibacillus	1
57502775dbf46e34cc8ade06286be704	D.0: Bacteria; D.1: Acidobacteria; D.2: Subgroup 5; D.3: uncultured Acidobacteria bacterium; D.4: ; D.5:	0.9
676f4d7b660ed931e9b99bda722a3266	D.0: Bacteria; D.1: Acidobacteria; D.2: Blastocatellia (Subgroup 4); D.3: Pyrinomonadales; D.4: Pyrinomonadaceae; D.5: RB41	0.9
95633d746d32efb41afaf84ff138ce87	D.0: Bacteria; D.1: Bacteroidetes; D.2: Bacteroidia; D.3: Chitinophagales; D.4: Chitinophagaceae; D.5: Ferruginibacter	0.6
aeec66f262be332b82185c77e277f676	D.0: Bacteria; D.1: Proteobacteria; D.2: Gammaproteobacteria; D.3: Betaproteobacteriales; D.4: Nitrosomonadaceae; D.5: MND1	1
c1379cf036e25d692a0b6c74047e461f	D.0: Bacteria; D.1: Latescibacteria; D.2: uncultured bacterium; D.3: ; D.4: ; D.5:	0.9
c608b91e79ce6fab9e3a6474f3bf889d	D.0: Bacteria; D.1: Verrucomicrobia; D.2: Verrucomicrobiae; D.3: Pedosphaerales; D.4: Pedosphaeraceae; D.5: uncultured bacterium	0.9
c9a31f2bf17fc7b1f8141ff6bde82e42	D.0: Bacteria; D.1: Actinobacteria; D.2: Acidimicrobiia; D.3: Microtrichales; D.4: Ilumatobacteraceae; D.5: uncultured	0.8
cddec8d8f2d74177297ed1541ac58f74	D.0: Bacteria; D.1: Proteobacteria; D.2: Alphaproteobacteria; D.3: Rhizobiales; D.4: Rhizobiales Incertae Sedis; D.5: Nordella	0.7
d02e9c2942c0b82c314cbcf8dd2264f9	D.0: Bacteria; D.1: Actinobacteria; D.2: Acidimicrobiia; D.3: Microtrichales; D.4: Ilumatobacteraceae; D.5: uncultured	0.9
d2ad9b1ec7a9dafef7db21a0da9ade69	D.0: Bacteria; D.1: Patescibacteria; D.2: Parcubacteria; D.3: Candidatus Kaiserbacteria	0.6
e2aaaace5a249b4e64fd8f513bf8dd3b	D.0: Bacteria; D.1: Acidobacteria; D.2: Acidobacteriia; D.3: Solibacterales; D.4: Solibacteraceae (Subgroup 3); D.5: Elev-16S-1166	0.7
e58a5e880a040f18026eaef20b8747ce	D.0: Bacteria; D.1: Proteobacteria; D.2: Gammaproteobacteria; D.3: Methylococcales; D.4: Methylomonaceae; D.5: Methylomonas	0.6
f3370e2dea39ccc0c03f1e55a55723af	D.0: Bacteria; D.1: Proteobacteria; D.2: Gammaproteobacteria; D.3: Oceanospirillales; D.4: Pseudohongiellaceae; D.5: BIyi10	0.7
1a0301b8720c933fbca4b906dc26eefb	D.0: Bacteria; D.1: Firmicutes; D.2: Bacilli; D.3: Bacillales; D.4: Thermoactinomycetaceae; D.5: Shimazuella	1
1a5780fa94af6d025fe0d8568d249e32	D.0: Bacteria; D.1: Proteobacteria; D.2: Gammaproteobacteria; D.3: Betaproteobacteriales; D.4: Burkholderiaceae; D.5: Herbaspirillum	0.6
21cbf1e583438f791de822f9d38878ef	D.0: Bacteria; D.1: Cyanobacteria; D.2: Oxyphotobacteria; D.3: Chloroplast	1
2e3f34d1f66962ccc86938321ee620ea	D.0: Bacteria; D.1: Proteobacteria; D.2: Alphaproteobacteria; D.3: uncultured; D.4: uncultured bacterium; D.5:	0.9
2fe26f09214c530a2620d01512da5d65	D.0: Bacteria; D.1: Entotheonellaeota; D.2: Entotheonellia; D.3: Entotheonellales; D.4: Entotheonellaceae; D.5: uncultured bacterium	0.9
449925be309f0f1fe16b4d60d7dc575a	D.0: Bacteria; D.1: Acidobacteria; D.2: Blastocatellia (Subgroup 4); D.3: Pyrinomonadales; D.4: Pyrinomonadaceae; D.5: RB41	1
48a01b38c8066d4e7e469775548fba03	D.0: Bacteria; D.1: Proteobacteria; D.2: Deltaproteobacteria; D.3: Oligoflexales; D.4: 0319-6G20	1
4c88b3ccd3ffe76573f6a57d53b9c0ef	D.0: Bacteria; D.1: Proteobacteria; D.2: Gammaproteobacteria; D.3: Betaproteobacteriales; D.4: TRA3-20	1
4e4b4832d3b64831e03ad8e626457f90	D.0: Bacteria; D.1: Bacteroidetes; D.2: Bacteroidia; D.3: Sphingobacteriales; D.4: NS11-12 marine group; D.5: uncultured bacterium	0.6
56158ba9400baf88d687c74475ba0e32	D.0: Bacteria; D.1: Proteobacteria; D.2: Deltaproteobacteria; D.3: SAR324 clade(Marine group B); D.4: uncultured bacterium; D.5:	0.7
6699d855c4180e22d03e5f4e7c6e9a27	D.0: Bacteria; D.1: Planctomycetes; D.2: OM190; D.3: uncultured bacterium; D.4: ; D.5:	0.9
6ac28e63945855a5fb75e89d18e628e0	D.0: Bacteria; D.1: Verrucomicrobia; D.2: Verrucomicrobiae; D.3: Pedosphaerales; D.4: Pedosphaeraceae	1
6b7a06c34d18e6e97647f019452066c5	D.0: Bacteria; D.1: Elusimicrobia; D.2: Lineage IIa; D.3: uncultured bacterium; D.4: ; D.5:	0.7
6f4c209f5d2e7e7980b8aa4ee58578dc	D.0: Bacteria; D.1: Bacteroidetes; D.2: Bacteroidia; D.3: Cytophagales; D.4: Hymenobacteraceae	1
71527816ddc380a1d22c8fe0d0cc21a2	D.0: Bacteria; D.1: Patescibacteria; D.2: Saccharimonadia; D.3: Saccharimonadales; D.4: uncultured bacterium; D.5:	0.7
7812d5d18bb423fcd21ac1cafcb7f884	D.0: Bacteria; D.1: Proteobacteria; D.2: Alphaproteobacteria; D.3: Rhizobiales; D.4: Rhizobiales Incertae Sedis; D.5: Phreatobacter	1
8fb823ad41c489aea8ed96fd1d47c574	D.0: Bacteria; D.1: Proteobacteria; D.2: Gammaproteobacteria; D.3: Diplorickettsiales; D.4: Diplorickettsiaceae; D.5: Aquicella	0.7
96f8089c052979529f423a91b5e94aa2	D.0: Bacteria; D.1: Chloroflexi; D.2: Chloroflexia; D.3: Chloroflexales; D.4: Roseiflexaceae; D.5: uncultured	0.7
b7f79d86212665284bde3e977176a821	D.0: Bacteria; D.1: Gemmatimonadetes; D.2: S0134 terrestrial group; D.3: uncultured bacterium; D.4: ; D.5:	0.6
d178715a82435201bd029c2754607602	D.0: Bacteria; D.1: Proteobacteria; D.2: Alphaproteobacteria; D.3: Micropepsales; D.4: Micropepsaceae; D.5: uncultured	1
d2653dc2c90bbd2964bedb4b8f81018f	D.0: Bacteria; D.1: BRC1; D.2: uncultured bacterium; D.3: ; D.4: ; D.5:	0.9
e02118238388ee69bd6ab75217c56207	D.0: Bacteria; D.1: Cyanobacteria; D.2: Sericytochromatia	1
e04d63a714c78878045c42309b0ee443	D.0: Bacteria; D.1: Acidobacteria; D.2: Subgroup 6	1
e652e4494b72b267923e97f5a86e942d	D.0: Bacteria; D.1: Proteobacteria; D.2: Deltaproteobacteria; D.3: Oligoflexales; D.4: Oligoflexaceae; D.5: Oligoflexus	0.8
e97a13921235f4b39f020c41a5a45cfc	D.0: Bacteria; D.1: Acidobacteria; D.2: Acidobacteriia; D.3: Acidobacteriales; D.4: uncultured; D.5: uncultured bacterium	0.8
eb6a3d7e0e3334c082137d1f3a9cafcd	D.0: Bacteria; D.1: Actinobacteria; D.2: Thermoleophilia; D.3: Solirubrobacterales; D.4: 67-14; D.5: uncultured bacterium	0.6
ebbe8625409060dba5156d50d561e83f	D.0: Bacteria; D.1: Proteobacteria; D.2: Gammaproteobacteria; D.3: Betaproteobacteriales; D.4: Burkholderiaceae	1
ece66246df520a7cfef20043ed2abce5	D.0: Bacteria; D.1: Latescibacteria; D.2: uncultured bacterium; D.3: ; D.4: ; D.5:	0.7
01f599e36f0313c3910e5043ea9c2e00	D.0: Bacteria; D.1: Bacteroidetes; D.2: Bacteroidia; D.3: Chitinophagales; D.4: Chitinophagaceae	1
0238d0efe354e844ec6c8e881240fff6	D.0: Bacteria; D.1: Chloroflexi; D.2: Anaerolineae; D.3: RBG-13-54-9; D.4: uncultured bacterium; D.5:	0.7
245e5c34351b1fec10e6c8cf9791c040	D.0: Bacteria; D.1: Proteobacteria; D.2: Alphaproteobacteria; D.3: Rhizobiales; D.4: Rhizobiaceae; D.5: Ensifer	0.909091
36fb8595534523cbb8cdeac5382c9e87	D.0: Bacteria; D.1: Bacteroidetes; D.2: Bacteroidia; D.3: Flavobacteriales; D.4: Crocinitomicaceae; D.5: Fluviicola	0.6
4eecb051212e760b519dc6abda431ff1	D.0: Bacteria; D.1: Chloroflexi; D.2: Chloroflexia; D.3: Thermomicrobiales; D.4: JG30-KF-CM45; D.5: uncultured bacterium	0.8
5577cf21ae145c978a15e129558581e6	D.0: Bacteria; D.1: Chloroflexi; D.2: Ktedonobacteria; D.3: C0119	0.9
5fa43ae4a865701d507399a5bd492c6a	D.0: Bacteria; D.1: Proteobacteria; D.2: Deltaproteobacteria; D.3: Desulfarculales; D.4: Desulfarculaceae; D.5: uncultured	0.9
896f30683f743aeb1850c17d339f6aaa	D.0: Bacteria; D.1: Bacteroidetes; D.2: Bacteroidia; D.3: Chitinophagales; D.4: Chitinophagaceae; D.5: Terrimonas	0.7
89b2cdda864d8b1a7773604608a761f7	D.0: Bacteria; D.1: Bacteroidetes; D.2: Bacteroidia; D.3: Chitinophagales; D.4: Chitinophagaceae; D.5: Ferruginibacter	0.7
95e00406d6a8d1cecf94c6f22f5311ff	D.0: Bacteria; D.1: Proteobacteria; D.2: Alphaproteobacteria; D.3: Rhizobiales; D.4: Rhizobiales Incertae Sedis; D.5: Nordella	0.636364
aabb368e2e1e87831ef9a68c828b0b58	D.0: Bacteria; D.1: Bacteroidetes; D.2: Bacteroidia; D.3: Cytophagales; D.4: Hymenobacteraceae; D.5: Pontibacter	0.6
ad2a83c2d641cf4d1f13cc669ee4766b	D.0: Bacteria; D.1: Bacteroidetes; D.2: Bacteroidia; D.3: Chitinophagales; D.4: Chitinophagaceae; D.5: Ferruginibacter	1
b0ac29ff5b733be9cb152bc49a9ba262	D.0: Bacteria; D.1: Fibrobacteres; D.2: Fibrobacteria; D.3: Fibrobacterales; D.4: Fibrobacteraceae; D.5: possible genus 04	0.6
bc2b39804207b8256383bddea09f6903	D.0: Bacteria; D.1: Proteobacteria; D.2: Gammaproteobacteria; D.3: Steroidobacterales; D.4: Steroidobacteraceae; D.5: uncultured	0.6
c5c200356c53f3783d634aa0406cf3e9	D.0: Bacteria; D.1: Firmicutes; D.2: Bacilli; D.3: Lactobacillales; D.4: Streptococcaceae; D.5: Lactococcus	1
c70610f8e4d074e2a417c551f7ebcb99	D.0: Bacteria; D.1: Chloroflexi; D.2: Dehalococcoidia; D.3: S085; D.4: uncultured bacterium; D.5:	0.7
cc7cd50ba93d00f65a48ee989770ee56	D.0: Bacteria; D.1: Patescibacteria; D.2: Saccharimonadia; D.3: Saccharimonadales; D.4: uncultured bacterium; D.5:	0.7
ce7a94229e2bf2fc93eb71f03099a7a1	D.0: Bacteria; D.1: Proteobacteria; D.2: Alphaproteobacteria; D.3: Acetobacterales; D.4: Acetobacteraceae; D.5: Komagataeibacter	1
ddb575f099a86a7d5e985ac04a9c937c	D.0: Bacteria; D.1: Bacteroidetes; D.2: Bacteroidia; D.3: Cytophagales; D.4: Cytophagaceae; D.5: Sporocytophaga	0.7
dde22c01e94c9376d7a527e6258c3b6e	D.0: Bacteria; D.1: Actinobacteria; D.2: Acidimicrobiia; D.3: IMCC26256; D.4: uncultured bacterium; D.5:	0.8
e4f106f4316eb637a7ee5ef800068774	D.0: Bacteria; D.1: Proteobacteria; D.2: Alphaproteobacteria; D.3: Rhizobiales; D.4: Beijerinckiaceae	0.7
0534be06186c046338f16e5807919c18	D.0: Bacteria; D.1: Bacteroidetes; D.2: Bacteroidia; D.3: Flavobacteriales; D.4: Flavobacteriaceae; D.5: Flavobacterium	0.6
36bf2ebaeceda5b30f0df22ae97f9612	D.0: Bacteria; D.1: Proteobacteria; D.2: Gammaproteobacteria; D.3: Betaproteobacteriales; D.4: Nitrosomonadaceae; D.5: Ellin6067	1
443060abb9f8451ebd354d65e906ed28	D.0: Bacteria; D.1: Chloroflexi; D.2: Chloroflexia; D.3: Thermomicrobiales; D.4: AKYG1722; D.5: uncultured bacterium	0.6
4dc736ef835f0dd25c96ecf206e6555f	D.0: Bacteria; D.1: Actinobacteria; D.2: Rubrobacteria; D.3: Rubrobacterales; D.4: Rubrobacteriaceae; D.5: Rubrobacter	1
5307337fb5c0f2520643003526897fb8	D.0: Bacteria; D.1: Chloroflexi; D.2: Chloroflexia; D.3: Chloroflexales; D.4: Roseiflexaceae; D.5: uncultured	0.8
59b78d335fe2fd535baa33b8a67dd19f	D.0: Bacteria; D.1: Proteobacteria; D.2: Gammaproteobacteria; D.3: Vibrionales; D.4: Vibrionaceae; D.5: Photobacterium	1
5f3d2e3e6f0c5f7b0bbdcb5693bc3e0a	D.0: Bacteria; D.1: Proteobacteria; D.2: Alphaproteobacteria; D.3: Dongiales; D.4: Dongiaceae; D.5: Dongia	1
687e6f34030498c777a47dc3ac87f90a	D.0: Bacteria; D.1: Bacteroidetes; D.2: Bacteroidia; D.3: Sphingobacteriales; D.4: NS11-12 marine group	0.8
95442545d190f6060a20ba12b423762e	D.0: Bacteria; D.1: Planctomycetes; D.2: Planctomycetacia; D.3: Pirellulales; D.4: Pirellulaceae; D.5: uncultured	0.9
9650225973c48368dd1a2ce74aa919bf	D.0: Bacteria; D.1: Proteobacteria; D.2: Deltaproteobacteria; D.3: Myxococcales; D.4: Haliangiaceae; D.5: Haliangium	0.6
a371e9fa83aa5e330e70078848d071a0	D.0: Bacteria; D.1: Cyanobacteria; D.2: Oxyphotobacteria; D.3: Chloroplast	1
b855d1fef37bb5afdd86f84788c50a70	D.0: Bacteria; D.1: Proteobacteria; D.2: Gammaproteobacteria; D.3: Betaproteobacteriales; D.4: Burkholderiaceae; D.5: Massilia	0.8
c028dcc2c56eff6b6cf867336f6fdd77	D.0: Bacteria; D.1: Actinobacteria; D.2: Actinobacteria; D.3: Micromonosporales; D.4: Micromonosporaceae; D.5: Catellatospora	1
c7afe5e42a9ea7e7502674c2b933576f	D.0: Bacteria; D.1: Bacteroidetes; D.2: Bacteroidia; D.3: Chitinophagales; D.4: Chitinophagaceae; D.5: Segetibacter	0.7
cd5b6ac67c0bf3f7472ff31597c5634f	D.0: Bacteria; D.1: Acidobacteria; D.2: Acidobacteriia; D.3: Solibacterales; D.4: Solibacteraceae (Subgroup 3); D.5: PAUC26f	0.7
deb690816accd548a9cb45acf2dd1f52	D.0: Bacteria; D.1: Acidobacteria; D.2: Subgroup 6	1
e58b8d865b3a0fe7ff0a7a1ff8a0e6d5	D.0: Bacteria; D.1: Rokubacteria; D.2: NC10; D.3: Rokubacteriales; D.4: uncultured bacterium; D.5:	1
f6e065392fd965eafac0f7e0bdb3a554	D.0: Bacteria; D.1: Bacteroidetes; D.2: Bacteroidia; D.3: Chitinophagales; D.4: Chitinophagaceae; D.5: uncultured	0.6
ff02781bd250b9225127d24c2b8e5208	D.0: Archaea; D.1: Thaumarchaeota; D.2: Nitrososphaeria; D.3: Nitrososphaerales; D.4: Nitrososphaeraceae	1
11b7024cdb9faa24bc55155793bfa0af	D.0: Bacteria; D.1: Proteobacteria; D.2: Alphaproteobacteria; D.3: Rickettsiales; D.4: Rickettsiaceae	0.6
1b11ac860e7de86c35622fc3dfb0811d	D.0: Bacteria; D.1: Chloroflexi; D.2: Anaerolineae; D.3: SBR1031; D.4: uncultured bacterium; D.5:	0.9
29120c40a38ddd396632deb2b6e26010	D.0: Bacteria; D.1: Proteobacteria; D.2: Deltaproteobacteria; D.3: Myxococcales; D.4: BIrii41; D.5: metagenome	0.6
2a0e1202889ad054ad1a0ee928faf5e5	D.0: Bacteria; D.1: Chloroflexi; D.2: Chloroflexia; D.3: Thermomicrobiales; D.4: AKYG1722; D.5: uncultured bacterium	0.6
36120b3fc8da7dae3e8f09bcfa51ed3f	D.0: Bacteria; D.1: Proteobacteria; D.2: Deltaproteobacteria; D.3: Myxococcales; D.4: BIrii41	1
38e638d960eda69d7e89fcb17a6ac874	D.0: Bacteria; D.1: Proteobacteria; D.2: Gammaproteobacteria; D.3: Betaproteobacteriales; D.4: A21b	1
427102e0414bcace2c8ddfcc85968e32	D.0: Bacteria; D.1: Verrucomicrobia; D.2: Verrucomicrobiae; D.3: Verrucomicrobiales; D.4: Verrucomicrobiaceae	1
4fbd0b99c8e514f7390fa0bd6e0373d7	D.0: Bacteria; D.1: Proteobacteria; D.2: Alphaproteobacteria; D.3: Sphingomonadales; D.4: Sphingomonadaceae; D.5: Novosphingobium	1
83b3017444d6d1073dde897542f8bf61	D.0: Bacteria; D.1: Acidobacteria; D.2: Acidobacteriia; D.3: Acidobacteriales; D.4: uncultured	1
8b7708525b6e0678092c03015c076a10	D.0: Bacteria; D.1: Actinobacteria; D.2: Actinobacteria; D.3: Micromonosporales; D.4: Micromonosporaceae	1
954e355e226a36f55acdf858bc34cb9f	D.0: Bacteria; D.1: Actinobacteria; D.2: Thermoleophilia; D.3: Gaiellales; D.4: uncultured; D.5: uncultured bacterium	0.9
98972123fd7afab8a7224264bf00db0d	D.0: Bacteria; D.1: Acidobacteria; D.2: Blastocatellia (Subgroup 4); D.3: Pyrinomonadales; D.4: Pyrinomonadaceae; D.5: RB41	0.7
99468b7fe528e1cae100b229372c06fa	D.0: Bacteria; D.1: Proteobacteria; D.2: Deltaproteobacteria; D.3: Bdellovibrionales; D.4: Bdellovibrionaceae; D.5: Bdellovibrio	0.9
9e03def7e808eb3e959f609e7c583aec	D.0: Bacteria; D.1: Bacteroidetes; D.2: Bacteroidia; D.3: Sphingobacteriales; D.4: Sphingobacteriaceae; D.5: Pedobacter	1
a5888f992e827f81cd43e6c820be7dcf	D.0: Bacteria; D.1: Chloroflexi; D.2: P2-11E; D.3: uncultured bacterium; D.4: ; D.5:	1
b76dc2e7062aefca9c7d919771da5e21	D.0: Bacteria; D.1: Actinobacteria; D.2: Actinobacteria; D.3: Corynebacteriales; D.4: Nocardiaceae; D.5: Nocardia	1
c39e138915a5ad10bcdb09c659d70469	D.0: Bacteria; D.1: Proteobacteria; D.2: Deltaproteobacteria; D.3: Myxococcales; D.4: bacteriap25; D.5: uncultured bacterium	0.7
c53daf7654b404cc62d33c5bb2f0448e	D.0: Bacteria; D.1: Gemmatimonadetes; D.2: Gemmatimonadetes; D.3: Gemmatimonadales; D.4: Gemmatimonadaceae; D.5: uncultured	1
c8698d1d8a74bb8d66c42588e1d8495a	D.0: Bacteria; D.1: Proteobacteria; D.2: Gammaproteobacteria; D.3: Betaproteobacteriales; D.4: Burkholderiaceae; D.5: Noviherbaspirillum	0.7
cd44dc8318396494a99d290e78d625e7	D.0: Bacteria; D.1: Gemmatimonadetes; D.2: Gemmatimonadetes; D.3: Gemmatimonadales; D.4: Gemmatimonadaceae; D.5: uncultured	0.7
cf8cd4c5c96eecba0e25d3f31d2496fe	D.0: Bacteria; D.1: Chloroflexi; D.2: Ktedonobacteria; D.3: C0119; D.4: uncultured bacterium; D.5:	1
e39ed37dd37da04b3aa20d4325133245	D.0: Bacteria; D.1: Bacteroidetes; D.2: Bacteroidia; D.3: Flavobacteriales; D.4: NS9 marine group	1
e80a197828a3714b47ddda08c3586ba4	D.0: Bacteria; D.1: Acidobacteria; D.2: Acidobacteriia; D.3: Subgroup 2; D.4: uncultured bacterium; D.5:	0.8
070401b370a001db5265d22304b9d40a	D.0: Bacteria; D.1: Bacteroidetes; D.2: Bacteroidia; D.3: Cytophagales; D.4: Microscillaceae; D.5: Chryseolinea	0.7
0b7e5a5ee6a43a2e378176736522e275	D.0: Bacteria; D.1: Proteobacteria; D.2: Gammaproteobacteria; D.3: Betaproteobacteriales; D.4: Burkholderiaceae; D.5: Undibacterium	0.7
154e4ff75da18d1cf842eff24f5e4aeb	D.0: Bacteria; D.1: Bacteroidetes; D.2: Bacteroidia; D.3: Sphingobacteriales; D.4: AKYH767; D.5: uncultured bacterium	0.7
196777ef74ab4ce67bdacc35affe4e54	D.0: Bacteria; D.1: Actinobacteria; D.2: Acidimicrobiia; D.3: uncultured	0.8
4908f555d736a8ab44e93a3268106441	D.0: Bacteria; D.1: Firmicutes; D.2: Bacilli; D.3: Bacillales; D.4: Alicyclobacillaceae; D.5: Tumebacillus	0.6
4a2b4a9557b5d432bff38612844b0d09	D.0: Bacteria; D.1: Bacteroidetes; D.2: Bacteroidia; D.3: Chitinophagales; D.4: Chitinophagaceae; D.5: uncultured	0.6
4e8839787c4aec65807c75c424325230	D.0: Bacteria; D.1: Proteobacteria; D.2: Alphaproteobacteria; D.3: Caulobacterales; D.4: Caulobacteraceae; D.5: Asticcacaulis	1
61b5d45ca1002114e450db1f2e07683d	D.0: Bacteria; D.1: Actinobacteria; D.2: Acidimicrobiia; D.3: Microtrichales; D.4: uncultured; D.5: uncultured bacterium	0.6
67259f1f7fbbeb041d5788d535b9f0c3	D.0: Bacteria; D.1: Chloroflexi; D.2: Gitt-GS-136; D.3: uncultured bacterium; D.4: ; D.5:	0.6
674656262a022d14ea37ed5efe984568	D.0: Bacteria; D.1: Proteobacteria; D.2: Deltaproteobacteria; D.3: Bdellovibrionales; D.4: Bdellovibrionaceae; D.5: Bdellovibrio	0.9
773c520c24f7ea132630745c280868de	D.0: Bacteria; D.1: Actinobacteria; D.2: Acidimicrobiia; D.3: Microtrichales; D.4: Microtrichaceae; D.5: uncultured	0.6
824aaf79247a21cfe7527997943d3cf5	D.0: Bacteria; D.1: Proteobacteria; D.2: Alphaproteobacteria; D.3: Rickettsiales; D.4: AB1	0.8
858d35aa824bf9a81bf0100fe4d0f06f	D.0: Bacteria; D.1: Proteobacteria; D.2: Gammaproteobacteria; D.3: Betaproteobacteriales; D.4: A21b; D.5: uncultured bacterium	0.6
90977bc10144f37933d0e45cc4fa263e	D.0: Bacteria; D.1: Patescibacteria; D.2: Saccharimonadia; D.3: Saccharimonadales; D.4: uncultured bacterium; D.5:	0.9
9686a0e64e24d3ca7b2e5874bbbd7c57	D.0: Bacteria; D.1: Firmicutes; D.2: Clostridia; D.3: Clostridiales; D.4: Ruminococcaceae; D.5: Ruminococcaceae NK4A214 group	0.7
9ef44b54b4f7debffc0ae5dab602fe6a	D.0: Bacteria; D.1: Acidobacteria; D.2: Subgroup 6	1
a826250539c750d81863f7e9b7d83160	D.0: Bacteria; D.1: Bacteroidetes; D.2: Bacteroidia; D.3: Chitinophagales; D.4: Chitinophagaceae; D.5: Ferruginibacter	1
b16e2bbb76184e1981da2b1639fac8bc	D.0: Bacteria; D.1: Acidobacteria; D.2: Subgroup 6; D.3: uncultured bacterium; D.4: ; D.5:	0.6
b4657b682c3f7e34b707790977344079	D.0: Bacteria; D.1: Gemmatimonadetes; D.2: Gemmatimonadetes; D.3: Gemmatimonadales; D.4: Gemmatimonadaceae; D.5: Gemmatimonas	0.9
d7bc4e681039a82e1dbde2a64371431a	D.0: Bacteria; D.1: Acidobacteria; D.2: Subgroup 5	1
ddbf23c8c5653d14479d9bf997ef7e1b	D.0: Bacteria; D.1: Bacteroidetes; D.2: Bacteroidia; D.3: Bacteroidales; D.4: Bacteroidaceae; D.5: Bacteroides	1
ec05f728688b37b2364301bf83d96e5f	D.0: Archaea; D.1: Thaumarchaeota; D.2: Nitrososphaeria; D.3: Nitrososphaerales; D.4: Nitrososphaeraceae; D.5: Candidatus Nitrososphaera	0.6
ec69c46a4411eba4690077918359d24b	D.0: Bacteria; D.1: Proteobacteria; D.2: Deltaproteobacteria; D.3: Desulfarculales; D.4: Desulfarculaceae; D.5: uncultured	0.7
06a45345e56cf40c0643bae9153cd866	D.0: Bacteria; D.1: Chloroflexi; D.2: Anaerolineae; D.3: Anaerolineales; D.4: Anaerolineaceae; D.5: uncultured	0.8
1a1704aff9545a64fc49cfb483d296e5	D.0: Bacteria; D.1: Acidobacteria; D.2: Subgroup 25; D.3: uncultured bacterium; D.4: ; D.5:	0.7
20542a7aea54982c3042b6508821e719	D.0: Bacteria; D.1: Acidobacteria; D.2: Blastocatellia (Subgroup 4); D.3: Blastocatellales; D.4: Blastocatellaceae; D.5: JGI 0001001-H03	0.6
23c4cdeb46266d096d7e66a89464d909	D.0: Bacteria; D.1: Bacteroidetes; D.2: Bacteroidia; D.3: Chitinophagales; D.4: Chitinophagaceae	1
272e18fa23c1d73e2499218c492f8a0a	D.0: Bacteria; D.1: Proteobacteria; D.2: Deltaproteobacteria; D.3: Myxococcales; D.4: Haliangiaceae; D.5: Haliangium	1
3151ac2f952e7a4458cb85cd4b9411ac	D.0: Bacteria; D.1: Acidobacteria; D.2: Subgroup 6; D.3: uncultured Acidobacteria bacterium; D.4: ; D.5:	0.6
395d943cdf9caf8a6b2312ee46941511	D.0: Bacteria; D.1: Acidobacteria; D.2: Subgroup 6	1
3c57694d7401630627c0e2c5c20cfed2	D.0: Bacteria; D.1: Verrucomicrobia; D.2: Verrucomicrobiae; D.3: Pedosphaerales; D.4: Pedosphaeraceae; D.5: uncultured bacterium	0.6
3d2860023d6c3060e9237d6ab64a2d09	D.0: Bacteria; D.1: Latescibacteria; D.2: uncultured bacterium; D.3: ; D.4: ; D.5:	0.8
46f2ecce81509ee4ad3e6ca71e880b88	D.0: Bacteria; D.1: Chloroflexi; D.2: Anaerolineae; D.3: Anaerolineales; D.4: Anaerolineaceae; D.5: uncultured	0.7
4df2ea9e3cda34bcc2d414ab2942cc3e	D.0: Bacteria; D.1: Bacteroidetes; D.2: Bacteroidia; D.3: Chitinophagales; D.4: Chitinophagaceae; D.5: Ferruginibacter	0.6
5543a3bde08ca5abb82bb0d73b9cd506	D.0: Bacteria; D.1: Chlamydiae; D.2: Chlamydiae; D.3: Chlamydiales; D.4: Simkaniaceae; D.5: uncultured	0.8
57411a0fefe3286d8c687ed9e5fe1f83	D.0: Bacteria; D.1: Actinobacteria; D.2: Actinobacteria; D.3: Propionibacteriales; D.4: Nocardioidaceae; D.5: Nocardioides	1
63c7240cfc79225c9655399199913258	D.0: Bacteria; D.1: Bacteroidetes; D.2: Bacteroidia; D.3: Cytophagales; D.4: Microscillaceae; D.5: uncultured	0.7
70a519cb8787dac1e2750c5953b933c5	D.0: Bacteria; D.1: Verrucomicrobia; D.2: Verrucomicrobiae; D.3: Pedosphaerales; D.4: Pedosphaeraceae; D.5: uncultured bacterium	0.8
799df7eeb84b65a29ebf75507381e2d9	D.0: Bacteria; D.1: Acidobacteria; D.2: Subgroup 6; D.3: uncultured bacterium; D.4: ; D.5:	0.6
7fe26e5e3fe7f6d80f05f8ca7eecc3ae	D.0: Bacteria; D.1: Bacteroidetes; D.2: Bacteroidia; D.3: Flavobacteriales; D.4: Flavobacteriaceae; D.5: Flavobacterium	0.6
88f89f65c8a7c5cac9cc651b1a9cde60	D.0: Bacteria; D.1: Rokubacteria; D.2: NC10; D.3: Rokubacteriales; D.4: uncultured bacterium; D.5:	1
8b3ed69ac4c11f2a51a6643b0c6b9bdd	D.0: Bacteria; D.1: Proteobacteria; D.2: Gammaproteobacteria; D.3: Pseudomonadales; D.4: Pseudomonadaceae; D.5: Pseudomonas	1
90dffacb5ce3663f643262a3241c2ffd	D.0: Archaea; D.1: Euryarchaeota; D.2: Thermoplasmata; D.3: Marine Group II; D.4: uncultured archaeon; D.5:	0.7
937f7c27714d156ca7e4b692a2f9bb1d	D.0: Bacteria; D.1: Proteobacteria; D.2: Alphaproteobacteria; D.3: Sphingomonadales; D.4: Sphingomonadaceae; D.5: Sphingopyxis	1
946bfc44351f60f5c1a124c47cf12b91	D.0: Bacteria; D.1: Patescibacteria; D.2: Parcubacteria; D.3: Candidatus Kaiserbacteria	1
a0092b9c14aa6e5aaf0f308ad0d09d7e	D.0: Bacteria; D.1: Proteobacteria; D.2: Gammaproteobacteria; D.3: Xanthomonadales; D.4: Xanthomonadaceae; D.5: Arenimonas	0.6
a94b5f77c9280e1b2e708fcfc6d49742	D.0: Bacteria; D.1: Proteobacteria; D.2: Gammaproteobacteria; D.3: CCD24; D.4: uncultured bacterium; D.5:	0.7
b15b51ce1ceb1aeaf88c15a8cf5ac4d7	D.0: Bacteria; D.1: Proteobacteria; D.2: Deltaproteobacteria; D.3: Bdellovibrionales; D.4: Bdellovibrionaceae; D.5: Bdellovibrio	0.9
b4f3ead12298071c7f511965dd11f72e	D.0: Bacteria; D.1: Verrucomicrobia; D.2: Verrucomicrobiae; D.3: Pedosphaerales; D.4: Pedosphaeraceae	1
c00e2ceffe4bf1c57f0af0390ad707b8	D.0: Archaea; D.1: Thaumarchaeota; D.2: Nitrososphaeria; D.3: Nitrososphaerales; D.4: Nitrososphaeraceae; D.5: uncultured archaeon	0.7
d92acf9380c8bea1f2ac5f4bcab715fa	D.0: Bacteria; D.1: Chloroflexi; D.2: Chloroflexia; D.3: Thermomicrobiales; D.4: AKYG1722	1
e8ce7997eef45e652ddeccdac318e523	D.0: Bacteria; D.1: Acidobacteria; D.2: Subgroup 6	1
f583596e74dfbbaf3d65a14abcb5d3e0	D.0: Bacteria; D.1: Proteobacteria; D.2: Deltaproteobacteria; D.3: Bdellovibrionales; D.4: Bdellovibrionaceae; D.5: Bdellovibrio	0.7
04e05e568a72025ca6f6900585fb1b28	D.0: Bacteria; D.1: Acidobacteria; D.2: Acidobacteriia; D.3: Solibacterales; D.4: Solibacteraceae (Subgroup 3); D.5: Bryobacter	0.8
0639da7e950763b526bbdef77f5171a0	D.0: Bacteria; D.1: Latescibacteria; D.2: uncultured bacterium; D.3: ; D.4: ; D.5:	0.9
1201f8f21d1dd61e2900ac86000885ae	D.0: Bacteria; D.1: Bacteroidetes; D.2: Bacteroidia; D.3: Chitinophagales; D.4: Chitinophagaceae; D.5: Flavitalea	1
1d29fd2e314f506b653e153485ff57a9	D.0: Bacteria; D.1: Patescibacteria; D.2: ABY1; D.3: Candidatus Komeilibacteria; D.4: uncultured bacterium; D.5:	0.9
1f9b9d3b6430c4aab674c268c687c004	D.0: Bacteria; D.1: Actinobacteria; D.2: Acidimicrobiia; D.3: Microtrichales; D.4: uncultured; D.5: uncultured bacterium	0.8
287f01b500382f8efc58b911a518d452	D.0: Bacteria; D.1: Verrucomicrobia; D.2: Verrucomicrobiae; D.3: Pedosphaerales; D.4: Pedosphaeraceae; D.5: uncultured bacterium	0.7
2a8cf7ebbdd8185e47bd1bf6eb88942a	D.0: Bacteria; D.1: Proteobacteria; D.2: Deltaproteobacteria; D.3: Myxococcales	1
3113424df8851ef9e75516f9043232d5	D.0: Bacteria; D.1: Verrucomicrobia; D.2: Verrucomicrobiae; D.3: Chthoniobacterales; D.4: Chthoniobacteraceae; D.5: Chthoniobacter	0.7
3a0e114ae5326de04c6b9a0c45a125d2	D.0: Bacteria; D.1: Planctomycetes; D.2: Phycisphaerae; D.3: Tepidisphaerales; D.4: WD2101 soil group; D.5: uncultured bacterium	0.8
3ec9a72eea2934c7e20bf5e3840b3935	D.0: Bacteria; D.1: Bacteroidetes; D.2: Bacteroidia; D.3: Bacteroidales; D.4: Tannerellaceae; D.5: Parabacteroides	1
4300df51e8eadf8b4d0768ca3d0d183e	D.0: Bacteria; D.1: Proteobacteria; D.2: Deltaproteobacteria; D.3: Myxococcales; D.4: Polyangiaceae; D.5: Pajaroellobacter	0.6
440724f71d0e25f5ba29b226823a173b	D.0: Bacteria; D.1: Verrucomicrobia; D.2: Verrucomicrobiae; D.3: Pedosphaerales; D.4: Pedosphaeraceae	1
4544922164bf7de7fd0ed83932ffaf76	D.0: Bacteria; D.1: Firmicutes; D.2: Clostridia; D.3: Clostridiales; D.4: Lachnospiraceae	1
58d4ebc97ee7ddf1565ae0ec9cf4a342	D.0: Bacteria; D.1: Proteobacteria; D.2: Gammaproteobacteria; D.3: Betaproteobacteriales; D.4: SC-I-84; D.5: uncultured bacterium	0.7
61d911b68bc6e240bcdc53115afa56aa	D.0: Bacteria; D.1: Cyanobacteria; D.2: Oxyphotobacteria; D.3: Chloroplast	1
66c2c2b3b8467a07d294a5fbcc821f62	D.0: Bacteria; D.1: Gemmatimonadetes; D.2: Gemmatimonadetes; D.3: Gemmatimonadales; D.4: Gemmatimonadaceae; D.5: Gemmatimonas	0.6
6872ab9e39f7175baed790e283cfe298	D.0: Bacteria; D.1: Chloroflexi; D.2: Chloroflexia; D.3: Chloroflexales; D.4: Roseiflexaceae; D.5: uncultured	0.7
70dc20735de69eb79a5c296df0f876f2	D.0: Bacteria; D.1: Verrucomicrobia; D.2: Verrucomicrobiae; D.3: Chthoniobacterales; D.4: Chthoniobacteraceae; D.5: Chthoniobacter	1
808e7a5d2a3b6044c7ff3f3b99f2a789	D.0: Bacteria; D.1: Bacteroidetes; D.2: Bacteroidia; D.3: Chitinophagales; D.4: Chitinophagaceae; D.5: Terrimonas	0.9
9b740e8e047c98bb45cd4dc582c1a7f9	D.0: Bacteria; D.1: Proteobacteria; D.2: Gammaproteobacteria; D.3: Pseudomonadales; D.4: Moraxellaceae; D.5: Enhydrobacter	0.9
9bae63cc9a3bde4de1ed30418f435f92	D.0: Bacteria; D.1: Acidobacteria; D.2: Holophagae; D.3: Subgroup 7; D.4: uncultured bacterium; D.5:	0.7
a003cb4ef52c815dd07abb835a6fcada	D.0: Bacteria; D.1: Patescibacteria; D.2: Parcubacteria	1
a4679759af19a86c550776adca4d176f	D.0: Bacteria; D.1: Planctomycetes; D.2: Phycisphaerae; D.3: Phycisphaerales; D.4: Phycisphaeraceae; D.5: SM1A02	0.6
c2ddf6cd454171fb0fc90e9cf6d1ea89	D.0: Bacteria; D.1: Chloroflexi; D.2: Anaerolineae; D.3: RBG-13-54-9; D.4: uncultured bacterium; D.5:	0.8
ccd5e5997c2b1245dc472ee3627131f3	D.0: Bacteria; D.1: Actinobacteria; D.2: Thermoleophilia; D.3: Gaiellales; D.4: Gaiellaceae; D.5: Gaiella	0.6
d33c6e4d60a7287d2ec07d8cb175f2fb	D.0: Bacteria; D.1: Actinobacteria; D.2: Thermoleophilia; D.3: Solirubrobacterales; D.4: 67-14; D.5: uncultured bacterium	0.7
d44af95aaab1688846e3566414ecd795	D.0: Bacteria; D.1: Bacteroidetes; D.2: Bacteroidia; D.3: Chitinophagales; D.4: Chitinophagaceae; D.5: Ferruginibacter	0.6
ee5b1dff8be287f33e554196cb86fbec	D.0: Bacteria; D.1: Gemmatimonadetes; D.2: Gemmatimonadetes; D.3: Gemmatimonadales; D.4: Gemmatimonadaceae; D.5: uncultured	0.8
f3f1496c38f552ec8274cf1b397e9cc4	D.0: Bacteria; D.1: Proteobacteria; D.2: Gammaproteobacteria; D.3: Betaproteobacteriales; D.4: Burkholderiaceae; D.5: Rhizobacter	0.7
02ac7691139c951591d26ab499b18590	D.0: Bacteria; D.1: Chloroflexi; D.2: Chloroflexia; D.3: Thermomicrobiales; D.4: JG30-KF-CM45; D.5: uncultured bacterium	0.7
06daca96bd46a2aeef61d5f7c3f2fe19	D.0: Bacteria; D.1: Gemmatimonadetes; D.2: Gemmatimonadetes; D.3: Gemmatimonadales; D.4: Gemmatimonadaceae; D.5: uncultured	1
109e3558ef85f590639e4a036007f4d8	D.0: Bacteria; D.1: Verrucomicrobia; D.2: Verrucomicrobiae; D.3: Chthoniobacterales; D.4: Chthoniobacteraceae; D.5: Chthoniobacter	0.6
122caf61d0fde3a1eb59b8fdead055a1	D.0: Bacteria; D.1: Chloroflexi; D.2: Dehalococcoidia; D.3: S085; D.4: uncultured bacterium; D.5:	0.7
1a88ee536cab35a5f2a3b3298663239d	D.0: Bacteria; D.1: Acidobacteria; D.2: Acidobacteriia; D.3: Solibacterales; D.4: Solibacteraceae (Subgroup 3); D.5: Candidatus Solibacter	0.7
20bf6af74845cd6027a2c333d1d120c6	D.0: Bacteria; D.1: Bacteroidetes; D.2: Bacteroidia; D.3: Sphingobacteriales; D.4: Sphingobacteriaceae; D.5: uncultured	0.8
229017172ef877c275d2be3ed4b42a86	D.0: Bacteria; D.1: Proteobacteria; D.2: Alphaproteobacteria; D.3: Paracaedibacterales; D.4: Paracaedibacteraceae; D.5: Candidatus Finniella	0.6
325a5aa682ed771d486f575975b4c6e8	D.0: Bacteria; D.1: Proteobacteria; D.2: Gammaproteobacteria; D.3: Betaproteobacteriales; D.4: TRA3-20; D.5: uncultured bacterium	0.6
32d9ff75f531c2ee2c3edb9482175b2e	D.0: Bacteria; D.1: Acidobacteria; D.2: Subgroup 6; D.3: uncultured bacterium; D.4: ; D.5:	0.8
421190bc76721f426bb6465c2fa9a561	D.0: Bacteria; D.1: Bacteroidetes; D.2: Bacteroidia; D.3: Chitinophagales; D.4: uncultured; D.5: uncultured bacterium	0.8
42890604a5886813fcf0f6ecf215103a	D.0: Bacteria; D.1: Bacteroidetes; D.2: Bacteroidia; D.3: Cytophagales; D.4: Microscillaceae	1
52c04b820ed5715c021eb0d9ab81e486	D.0: Bacteria; D.1: Firmicutes; D.2: Bacilli; D.3: Bacillales; D.4: Paenibacillaceae; D.5: Paenibacillus	1
563cbeb661425b8762b49b76f12c16ff	D.0: Bacteria; D.1: Patescibacteria; D.2: Saccharimonadia; D.3: Saccharimonadales; D.4: uncultured bacterium; D.5:	1
6654b29790d97c93599dcfa8b7674b4d	D.0: Bacteria; D.1: Proteobacteria; D.2: Alphaproteobacteria; D.3: Rhizobiales; D.4: Hyphomicrobiaceae; D.5: Hyphomicrobium	0.7
678c83ab2485ddcedb71e141251d619e	D.0: Bacteria; D.1: Proteobacteria; D.2: Deltaproteobacteria; D.3: Myxococcales; D.4: Haliangiaceae; D.5: Haliangium	0.8
6e942668f88f141d4cf14f93bef46755	D.0: Bacteria; D.1: Patescibacteria; D.2: Saccharimonadia; D.3: Saccharimonadales	1
8fe0696834f6028d989570a44d5550f6	D.0: Bacteria; D.1: Proteobacteria; D.2: Alphaproteobacteria; D.3: Rhizobiales; D.4: Beijerinckiaceae; D.5: Microvirga	0.6
9493ea835a8286119e95cb227fc89a00	D.0: Bacteria; D.1: Acidobacteria; D.2: Acidobacteriia; D.3: Solibacterales; D.4: Solibacteraceae (Subgroup 3); D.5: Bryobacter	1
9d573c4c645ebac25f9beec2a162c967	D.0: Bacteria; D.1: Proteobacteria; D.2: Gammaproteobacteria; D.3: Xanthomonadales; D.4: Xanthomonadaceae; D.5: Arenimonas	0.7
a2ca0d26bae92f2e07e4ffc4a1f26b84	D.0: Bacteria; D.1: Proteobacteria; D.2: Alphaproteobacteria; D.3: Acetobacterales; D.4: Acetobacteraceae	1
aafb9d4c291c6dde6a2bd7db598235ff	D.0: Bacteria; D.1: Proteobacteria; D.2: Gammaproteobacteria; D.3: Xanthomonadales; D.4: Xanthomonadaceae; D.5: Lysobacter	1
ac0f23ee7c5ed8a23b9a2f0055d2729b	D.0: Bacteria; D.1: Bacteroidetes; D.2: Bacteroidia; D.3: Cytophagales; D.4: Microscillaceae; D.5: Ohtaekwangia	0.8
ac8ad41048e0cdccc6c4108c2f7cd739	D.0: Bacteria; D.1: Firmicutes; D.2: Bacilli; D.3: Bacillales; D.4: Bacillaceae; D.5: Bacillus	1
b8897cc540d505bc41bab60742369e7e	D.0: Bacteria; D.1: Proteobacteria; D.2: Deltaproteobacteria; D.3: Myxococcales; D.4: bacteriap25	1
bf905acf0cc96902dae9e2cd2fb0d867	D.0: Bacteria; D.1: Bacteroidetes; D.2: Bacteroidia; D.3: Chitinophagales; D.4: Chitinophagaceae; D.5: Terrimonas	0.9
c24879512acb1d335aed724186301159	D.0: Bacteria; D.1: Actinobacteria; D.2: MB-A2-108	1
c659060dab43f2ed4dcf6393abed9be6	D.0: Bacteria; D.1: Proteobacteria; D.2: Gammaproteobacteria; D.3: Xanthomonadales; D.4: Xanthomonadaceae; D.5: Arenimonas	0.6
c762fa4510cc6f203666adc82da94369	D.0: Bacteria; D.1: Actinobacteria; D.2: Actinobacteria; D.3: Kineosporiales; D.4: Kineosporiaceae	1
c9551c35185293d5ba2ef14a061616fc	D.0: Bacteria; D.1: Actinobacteria; D.2: Thermoleophilia; D.3: Solirubrobacterales	1
cc6153635c5491a0c132b2214605f107	D.0: Bacteria; D.1: Planctomycetes; D.2: Planctomycetacia; D.3: Gemmatales; D.4: Gemmataceae; D.5: uncultured	0.8
d3c6eb0b7dedec33e444ce361918840c	D.0: Bacteria; D.1: Verrucomicrobia; D.2: Verrucomicrobiae; D.3: Chthoniobacterales; D.4: Chthoniobacteraceae; D.5: Candidatus Udaeobacter	0.6
d465495d81d2b3897127c6b44d4af9b0	D.0: Bacteria; D.1: Bacteroidetes; D.2: Bacteroidia; D.3: Bacteroidales; D.4: Bacteroidaceae; D.5: Bacteroides	0.6
d9f48defad5f5aeed17b206b569c5e86	D.0: Bacteria; D.1: Actinobacteria; D.2: Acidimicrobiia; D.3: Microtrichales; D.4: Ilumatobacteraceae; D.5: uncultured	0.8
edba07321e819be541dd736adf028621	D.0: Bacteria; D.1: Chloroflexi; D.2: Anaerolineae; D.3: SBR1031; D.4: A4b; D.5: uncultured bacterium	1
edd0d5a6a8215f1941080507ae413ef3	D.0: Bacteria; D.1: Patescibacteria; D.2: Gracilibacteria; D.3: uncultured bacterium; D.4: ; D.5:	0.6
f24aceeaffeb5628a0e25eebf41c9521	D.0: Bacteria; D.1: Proteobacteria; D.2: Deltaproteobacteria; D.3: Myxococcales; D.4: Haliangiaceae; D.5: Haliangium	1
f2a381e9763f2bc918dd06beb786d5b0	D.0: Bacteria; D.1: Firmicutes; D.2: Bacilli; D.3: Bacillales; D.4: Bacillaceae; D.5: Bacillus	1
f9ec320b3a928e51b1c55043fd32e27a	D.0: Bacteria; D.1: Acidobacteria; D.2: Blastocatellia (Subgroup 4); D.3: Pyrinomonadales; D.4: Pyrinomonadaceae; D.5: RB41	1
fdb6ca41896128b5f3abeb0a261e40c0	D.0: Bacteria; D.1: Actinobacteria; D.2: Actinobacteria; D.3: Streptosporangiales; D.4: Streptosporangiaceae; D.5: Streptosporangium	1
007cb0236ad6feaba43d69221a335948	D.0: Bacteria; D.1: Bacteroidetes; D.2: Bacteroidia; D.3: Sphingobacteriales; D.4: NS11-12 marine group	0.7
01cd16b0f81316a6c9a8c078b87d7bf2	D.0: Bacteria; D.1: Acidobacteria; D.2: Acidobacteriia; D.3: Solibacterales; D.4: Solibacteraceae (Subgroup 3); D.5: PAUC26f	0.8
0444f532f2aba0d73e899761c2687e6c	D.0: Bacteria; D.1: Proteobacteria; D.2: Deltaproteobacteria; D.3: Myxococcales; D.4: BIrii41; D.5: uncultured bacterium	0.6
0c2aef933f06702da79a84de8a5cf406	D.0: Bacteria; D.1: Actinobacteria; D.2: Thermoleophilia; D.3: Solirubrobacterales; D.4: 67-14; D.5: uncultured bacterium	1
12902b165d179e3927c5e45c99d84fa7	D.0: Bacteria; D.1: Proteobacteria; D.2: Deltaproteobacteria; D.3: NB1-j; D.4: uncultured bacterium; D.5:	0.9
2e8d5a56ec54fb65ab03b057b143d8ce	D.0: Bacteria; D.1: Proteobacteria; D.2: Deltaproteobacteria; D.3: Myxococcales; D.4: BIrii41	1
3038848a31b7d2189560973b4d240af4	D.0: Bacteria; D.1: Firmicutes; D.2: Negativicutes; D.3: Selenomonadales; D.4: Veillonellaceae; D.5: Pelosinus	0.8
30e3782ac89022427b7cd300db9a66c1	D.0: Bacteria; D.1: Chloroflexi; D.2: Anaerolineae; D.3: SBR1031; D.4: uncultured bacterium; D.5:	0.8
3458ae2251abf2646b2735e69b09cb4b	D.0: Bacteria; D.1: Proteobacteria; D.2: Deltaproteobacteria; D.3: Desulfarculales; D.4: Desulfarculaceae; D.5: uncultured	0.7
39c206a77ea47122aed9070a066a15f9	D.0: Bacteria; D.1: Actinobacteria; D.2: Actinobacteria; D.3: Pseudonocardiales; D.4: Pseudonocardiaceae; D.5: Pseudonocardia	0.9
3b782e7dc28e36ca66c63a122a4d4004	D.0: Bacteria; D.1: Gemmatimonadetes; D.2: Gemmatimonadetes; D.3: Gemmatimonadales; D.4: Gemmatimonadaceae; D.5: uncultured	0.7
412723c17d3663f750a640c8a5e5884b	D.0: Bacteria; D.1: Chloroflexi; D.2: Anaerolineae; D.3: Caldilineales; D.4: Caldilineaceae; D.5: uncultured	0.6
4bc3082a88556f73c1aabbdd220e7318	D.0: Bacteria; D.1: Actinobacteria; D.2: Acidimicrobiia; D.3: Microtrichales	1
4c98f3f8c6b2a2c2d4dd37835fbce8ca	D.0: Bacteria; D.1: Chloroflexi; D.2: Anaerolineae; D.3: Caldilineales; D.4: Caldilineaceae; D.5: uncultured	0.8
4e075382acc113e1d95593e67246b215	D.0: Bacteria; D.1: Verrucomicrobia; D.2: Verrucomicrobiae; D.3: Pedosphaerales; D.4: Pedosphaeraceae; D.5: metagenome	0.6
53385fa5bffd3b34041054110e7a0ea4	D.0: Bacteria; D.1: Actinobacteria; D.2: Thermoleophilia; D.3: Gaiellales; D.4: uncultured; D.5: uncultured bacterium	0.8
7393b7a4dc155ede96a2df504ee536d5	D.0: Bacteria; D.1: Actinobacteria; D.2: Thermoleophilia; D.3: Solirubrobacterales; D.4: Solirubrobacteraceae; D.5: Solirubrobacter	0.9
794280e1273840ba60063da665f4ec32	D.0: Bacteria; D.1: Actinobacteria; D.2: Thermoleophilia; D.3: Solirubrobacterales; D.4: Solirubrobacteraceae; D.5: Solirubrobacter	0.8
794a4ddbabb8ac4d3697e2a369fba623	D.0: Bacteria; D.1: Verrucomicrobia; D.2: Verrucomicrobiae; D.3: Chthoniobacterales; D.4: Chthoniobacteraceae; D.5: Chthoniobacter	1
8bea95bfbdfaa3cb625f34a8fc900c0f	D.0: Bacteria; D.1: Proteobacteria; D.2: Gammaproteobacteria; D.3: Salinisphaerales; D.4: Solimonadaceae; D.5: Hydrocarboniphaga	0.7
9616749140af54754bf9858dcf1f7276	D.0: Bacteria; D.1: Proteobacteria; D.2: Gammaproteobacteria; D.3: Betaproteobacteriales; D.4: SC-I-84; D.5: uncultured bacterium	0.7
988b227a5661834954ebac9946ca8a11	D.0: Bacteria; D.1: Planctomycetes; D.2: Planctomycetacia; D.3: Pirellulales; D.4: Pirellulaceae; D.5: Pirellula	1
9d77396a3a2a4581581d2d1deb92c6ff	D.0: Bacteria; D.1: Proteobacteria; D.2: Gammaproteobacteria; D.3: Oceanospirillales; D.4: Pseudohongiellaceae; D.5: BIyi10	0.6
a6b056a51aff5d356140ff7a9b91fd20	D.0: Bacteria; D.1: Patescibacteria; D.2: Saccharimonadia; D.3: Saccharimonadales; D.4: uncultured bacterium; D.5:	0.9
aafcf5f46921694297f41e80b8cd36c0	D.0: Bacteria; D.1: Bacteroidetes; D.2: Bacteroidia; D.3: Chitinophagales; D.4: Chitinophagaceae; D.5: uncultured	1
adcf3339980971371be81c4b1b304c7d	D.0: Bacteria; D.1: Proteobacteria; D.2: Gammaproteobacteria; D.3: Gammaproteobacteria Incertae Sedis; D.4: Unknown Family; D.5: uncultured	1
b74bdb31a81840eacd93dc5ad61ac35b	D.0: Bacteria; D.1: Proteobacteria; D.2: Deltaproteobacteria; D.3: Oligoflexales; D.4: 0319-6G20	1
b8adefad6e4fbb47fb9eb42a20f241ff	D.0: Bacteria; D.1: Proteobacteria; D.2: Deltaproteobacteria; D.3: Myxococcales; D.4: BIrii41	1
bdcba6447c851b750b4212d0186c67b8	D.0: Bacteria; D.1: Bacteroidetes; D.2: Bacteroidia; D.3: Chitinophagales; D.4: Saprospiraceae; D.5: uncultured	0.6
cd3f64206615d35ccdb2aa9b85f1430c	D.0: Bacteria; D.1: Proteobacteria; D.2: Deltaproteobacteria; D.3: Myxococcales; D.4: Polyangiaceae	0.8
e2dc61f69fe9052d2a6ed797ef369a1a	D.0: Bacteria; D.1: Actinobacteria; D.2: Thermoleophilia; D.3: Solirubrobacterales; D.4: Solirubrobacteraceae; D.5: Solirubrobacter	1
e403767c5b13c47a60a4853783b93865	D.0: Bacteria; D.1: Bacteroidetes; D.2: Bacteroidia; D.3: Chitinophagales; D.4: Chitinophagaceae; D.5: Ferruginibacter	0.6
fbd1f4de49061f3f7db6443687bfec2e	D.0: Bacteria; D.1: Proteobacteria; D.2: Gammaproteobacteria; D.3: Enterobacteriales; D.4: Enterobacteriaceae; D.5: Serratia	1
01a4348094bfcabd5788b6bd90f578eb	D.0: Bacteria; D.1: Gemmatimonadetes; D.2: Gemmatimonadetes; D.3: Gemmatimonadales; D.4: Gemmatimonadaceae; D.5: uncultured	0.7
0426cfc240b966f961fb3ac087ba5b87	D.0: Bacteria; D.1: Proteobacteria; D.2: Gammaproteobacteria; D.3: Betaproteobacteriales; D.4: TRA3-20; D.5: uncultured bacterium	0.8
0811917191ca773c595be943676fdaf0	D.0: Bacteria; D.1: Bacteroidetes; D.2: Bacteroidia; D.3: Chitinophagales; D.4: Chitinophagaceae; D.5: uncultured	0.7
0bc10c66d0d0cd9426f5ce01f86aba77	D.0: Bacteria; D.1: Acidobacteria; D.2: Subgroup 6; D.3: uncultured bacterium; D.4: ; D.5:	0.8
180e7581d0027b2f63aade72e6c34440	D.0: Bacteria; D.1: Bacteroidetes; D.2: Bacteroidia; D.3: Sphingobacteriales; D.4: KD3-93; D.5: uncultured bacterium	0.6
18e272e73adaffc311f3f8d4f9059b45	D.0: Bacteria; D.1: Firmicutes; D.2: Bacilli; D.3: Bacillales; D.4: Bacillaceae; D.5: Bacillus	1
25eef5f493a458710004897808ff0494	D.0: Bacteria; D.1: Patescibacteria; D.2: Parcubacteria; D.3: Candidatus Adlerbacteria; D.4: uncultured bacterium; D.5:	0.6
277a1499ca94d20d1472b5617e2d59fe	D.0: Bacteria; D.1: Verrucomicrobia; D.2: Verrucomicrobiae; D.3: Pedosphaerales; D.4: Pedosphaeraceae	1
30505907ef69ad325f9222e59d263dff	D.0: Bacteria; D.1: Proteobacteria; D.2: Gammaproteobacteria; D.3: PLTA13; D.4: uncultured bacterium; D.5:	0.9
35a5cf02156ab05b4d28f8bf17616ad9	D.0: Bacteria; D.1: Bacteroidetes; D.2: Bacteroidia; D.3: Chitinophagales; D.4: Chitinophagaceae	1
38069f5a3a8dd265a0728c79da17220a	D.0: Bacteria; D.1: Acidobacteria; D.2: Subgroup 6; D.3: Unknown Order; D.4: Unknown Family; D.5: Vicinamibacter	0.9
387e7f87178bd00f4f656df3f8da2fd6	D.0: Bacteria; D.1: Actinobacteria; D.2: MB-A2-108	0.8
48e137dfd17522528684f2aded2b9afc	D.0: Bacteria; D.1: Acidobacteria; D.2: Subgroup 17	1
4b9275e3ecdf5b2ec783988a72096ce6	D.0: Bacteria; D.1: Bacteroidetes; D.2: Bacteroidia; D.3: Chitinophagales; D.4: Chitinophagaceae; D.5: Chitinophaga	1
5239153390329aa17f02aa048bcbea07	D.0: Bacteria; D.1: Planctomycetes; D.2: Phycisphaerae; D.3: Tepidisphaerales; D.4: Tepidisphaeraceae; D.5: Tepidisphaera	0.6
5b45d3d0235cb123422de6c2d48dbd67	D.0: Bacteria; D.1: Acidobacteria; D.2: Subgroup 6; D.3: uncultured Acidobacteria bacterium; D.4: ; D.5:	1
6dda5612b75c4a11c806e0560dbd7cfa	D.0: Bacteria; D.1: Verrucomicrobia; D.2: Verrucomicrobiae; D.3: Chthoniobacterales; D.4: Chthoniobacteraceae; D.5: Chthoniobacter	0.6
7245397a6b2fc70f5a40817602031c60	D.0: Bacteria; D.1: Chloroflexi; D.2: TK10	1
77767e8b9ace8d09820177baeea81863	D.0: Bacteria; D.1: Proteobacteria; D.2: Alphaproteobacteria; D.3: Acetobacterales; D.4: Acetobacteraceae; D.5: Komagataeibacter	1
77af9b03ddc3f62643223bd4484fcb14	D.0: Bacteria; D.1: Proteobacteria; D.2: Alphaproteobacteria; D.3: Sphingomonadales; D.4: Sphingomonadaceae; D.5: Altererythrobacter	0.7
8323961d0640a7964c6ef19f53125cf2	D.0: Bacteria; D.1: Proteobacteria; D.2: Alphaproteobacteria; D.3: Sphingomonadales; D.4: Sphingomonadaceae; D.5: Sphingomonas	1
8ae154f6452b180dd8526798439a8551	D.0: Bacteria; D.1: Firmicutes; D.2: Erysipelotrichia; D.3: Erysipelotrichales; D.4: Erysipelotrichaceae; D.5: Breznakia	0.7
992b222e38f21743e02ebdbbb1711135	D.0: Bacteria; D.1: Proteobacteria; D.2: Deltaproteobacteria; D.3: Myxococcales; D.4: Sandaracinaceae; D.5: uncultured	0.8
9fbd1036944e6235758ffa28a367e33e	D.0: Bacteria; D.1: Chloroflexi; D.2: KD4-96; D.3: uncultured bacterium; D.4: ; D.5:	0.8
a5ce7061fa723ccb43f6c0c34fea5909	D.0: Bacteria; D.1: Proteobacteria; D.2: Deltaproteobacteria; D.3: Oligoflexales; D.4: 0319-6G20; D.5: uncultured bacterium	0.8
a96241978c7ce2c0d20368a50034bee3	D.0: Bacteria; D.1: Chloroflexi; D.2: Anaerolineae; D.3: SBR1031; D.4: A4b	1
ab27a3b18612c94ab79f1425b1fbc1e3	D.0: Bacteria; D.1: Bacteroidetes; D.2: Bacteroidia; D.3: Chitinophagales; D.4: Saprospiraceae; D.5: uncultured	0.6
ab536974ffe2b1da5a1c5aab73310e4f	D.0: Bacteria; D.1: Bacteroidetes; D.2: Bacteroidia; D.3: Cytophagales; D.4: Microscillaceae; D.5: uncultured	1
bb625c7b1db14777c9ecf184588ff367	D.0: Bacteria; D.1: Actinobacteria; D.2: Thermoleophilia; D.3: Gaiellales; D.4: uncultured; D.5: uncultured bacterium	1
bec15c7132b49c00c41b8bfa97885b95	D.0: Bacteria; D.1: Actinobacteria; D.2: Thermoleophilia; D.3: Solirubrobacterales; D.4: 67-14; D.5: uncultured bacterium	1
c3f95a0f4afc00544446dbc89fdf24ff	D.0: Bacteria; D.1: Acidobacteria; D.2: Subgroup 6; D.3: uncultured bacterium; D.4: ; D.5:	0.6
c61679cff6578a74b7390f959d7055d3	D.0: Bacteria; D.1: Acidobacteria; D.2: Thermoanaerobaculia; D.3: Thermoanaerobaculales; D.4: Thermoanaerobaculaceae; D.5: Thermoanaerobaculum	0.6
cb5e39057e9971f4ec9ec6de05d3b7e4	D.0: Bacteria; D.1: Bacteroidetes; D.2: Bacteroidia; D.3: Chitinophagales; D.4: uncultured; D.5: uncultured bacterium	0.6
d5165afa70e1e8188f300f796e5f5d6c	D.0: Bacteria; D.1: Proteobacteria; D.2: Gammaproteobacteria; D.3: Betaproteobacteriales; D.4: SC-I-84	1
d7af281f3f167bedd85a072ad664285f	D.0: Bacteria; D.1: Proteobacteria; D.2: Alphaproteobacteria; D.3: Rickettsiales	0.8
e19fbd2952dcb8c70516ad6ff98b7b6e	D.0: Bacteria; D.1: Proteobacteria; D.2: Alphaproteobacteria; D.3: Micavibrionales; D.4: Micavibrionaceae; D.5: uncultured	0.7
e6ee72a8784e4e320a96a4398f04b8d0	D.0: Bacteria; D.1: Bacteroidetes; D.2: Ignavibacteria; D.3: OPB56; D.4: uncultured bacterium; D.5:	0.9
ebcf50b6f510231a45d9ca36d60d6d6e	D.0: Bacteria; D.1: Chloroflexi; D.2: Anaerolineae; D.3: Anaerolineales; D.4: Anaerolineaceae; D.5: uncultured	1
f50021aa34086515bb56d9bee80a60aa	D.0: Bacteria; D.1: Planctomycetes; D.2: Planctomycetacia; D.3: Pirellulales; D.4: Pirellulaceae; D.5: Pir4 lineage	1
fe8fdf67fb536cbb7bc4f14c8bc7e980	D.0: Bacteria; D.1: Firmicutes; D.2: Clostridia; D.3: Clostridiales; D.4: Clostridiaceae 1; D.5: Fonticella	0.6
046c2a73fdaceed48d3a898f9d45a053	D.0: Bacteria; D.1: Actinobacteria; D.2: Thermoleophilia; D.3: Solirubrobacterales; D.4: 67-14; D.5: uncultured bacterium	0.8
046d129a8b1f26f06e1c663e1f793fcc	D.0: Bacteria; D.1: Verrucomicrobia; D.2: Verrucomicrobiae; D.3: Pedosphaerales; D.4: Pedosphaeraceae; D.5: ADurb.Bin063-1	0.9
0e4632dfe7ac82aa29f38ea8f06f539f	D.0: Bacteria; D.1: Chloroflexi; D.2: Chloroflexia; D.3: Chloroflexales; D.4: Roseiflexaceae; D.5: uncultured	0.6
13c14bd83998f516e9b718a462c97586	D.0: Bacteria; D.1: Bacteroidetes; D.2: Bacteroidia; D.3: Chitinophagales; D.4: Chitinophagaceae; D.5: Segetibacter	0.7
14617654a36f8db53c1fbb7b8a10ee23	D.0: Bacteria; D.1: Proteobacteria; D.2: Alphaproteobacteria; D.3: Rhodospirillales; D.4: Rhodospirillaceae; D.5: uncultured	0.7
1ed20fff3a95af3760d011e289ef1406	D.0: Bacteria; D.1: Acidobacteria; D.2: Subgroup 25; D.3: uncultured bacterium; D.4: ; D.5:	0.8
2193e1ecaa3381048fa67db05611d1e1	D.0: Bacteria; D.1: Proteobacteria; D.2: Gammaproteobacteria; D.3: Betaproteobacteriales; D.4: Nitrosomonadaceae; D.5: IS-44	1
2edfcdb48aad893f9cbe319b96427429	D.0: Bacteria; D.1: Verrucomicrobia; D.2: Verrucomicrobiae; D.3: Pedosphaerales; D.4: Pedosphaeraceae; D.5: Pedosphaera	0.6
3e4999a067102b8d6c232333118bae49	D.0: Bacteria; D.1: Actinobacteria; D.2: Thermoleophilia; D.3: Solirubrobacterales; D.4: Solirubrobacteraceae; D.5: Solirubrobacter	1
43ef9b9f546f02a9213ab8a7467d26e7	D.0: Bacteria; D.1: Chloroflexi; D.2: Dehalococcoidia; D.3: S085; D.4: uncultured bacterium; D.5:	0.7
4535ae161ef51e925430255c59bdc2c8	D.0: Bacteria; D.1: Actinobacteria; D.2: Actinobacteria; D.3: Corynebacteriales; D.4: Mycobacteriaceae; D.5: Mycobacterium	1
458412daece36613fd41d212dfde6515	D.0: Bacteria; D.1: Dependentiae; D.2: Babeliae; D.3: Babeliales; D.4: Babeliaceae	0.9
46a17a3b4db2ac64e5d4c76059225651	D.0: Bacteria; D.1: Proteobacteria; D.2: Gammaproteobacteria; D.3: Legionellales; D.4: Legionellaceae; D.5: Legionella	1
4d38f6ddddbbebec4a0084f23528a2b3	D.0: Bacteria; D.1: Chloroflexi; D.2: Anaerolineae; D.3: SBR1031; D.4: uncultured bacterium; D.5:	0.8
52367eb56e95eed397f71f5b0579219b	D.0: Bacteria; D.1: Chloroflexi; D.2: Anaerolineae; D.3: SBR1031; D.4: uncultured bacterium; D.5:	0.7
52ee66d5dbab9e34c27350017d62c0a2	D.0: Bacteria; D.1: Chloroflexi; D.2: Anaerolineae; D.3: Ardenticatenales; D.4: uncultured; D.5: uncultured bacterium	0.8
568f74279a18f7fc61bcbdf0af939516	D.0: Archaea; D.1: Nanoarchaeaeota; D.2: Woesearchaeia	1
6835133df4d62e996e964529cd5a2493	D.0: Bacteria; D.1: Proteobacteria; D.2: Gammaproteobacteria; D.3: Betaproteobacteriales; D.4: SC-I-84; D.5: uncultured bacterium	0.6
9269f0416148ba8d4d85398e3d112e30	D.0: Bacteria; D.1: Firmicutes; D.2: Clostridia; D.3: Clostridiales; D.4: Clostridiaceae 1	1
9551eb5ed3da5cdd4b49047679f9e844	D.0: Bacteria; D.1: Proteobacteria; D.2: Alphaproteobacteria; D.3: Rhizobiales; D.4: Xanthobacteraceae; D.5: uncultured	1
a229d85db46b89124ecae19f41375d91	D.0: Bacteria; D.1: Bacteroidetes; D.2: Bacteroidia; D.3: Chitinophagales; D.4: Chitinophagaceae; D.5: Ferruginibacter	0.9
a4c7cb701fe8b22493f67fca7d47023e	D.0: Bacteria; D.1: Chloroflexi; D.2: Chloroflexia; D.3: Chloroflexales; D.4: Roseiflexaceae; D.5: uncultured	0.8
a6828da99ac8d65984b50197d2631c47	D.0: Bacteria; D.1: Patescibacteria; D.2: Saccharimonadia; D.3: Saccharimonadales; D.4: uncultured bacterium; D.5:	0.8
abde8acf22a60c974bf047c94ff82d36	D.0: Bacteria; D.1: Patescibacteria; D.2: Parcubacteria	1
b75dc1d1d8b1a5f596b91e21a53976ec	D.0: Bacteria; D.1: Bacteroidetes; D.2: Bacteroidia; D.3: Flavobacteriales; D.4: Weeksellaceae; D.5: Cloacibacterium	0.7
c077ac129ab114ca70a368e9c02d5390	D.0: Bacteria; D.1: Firmicutes; D.2: Clostridia; D.3: Clostridiales; D.4: Christensenellaceae; D.5: Christensenellaceae R-7 group	1
c3d1023eb754c9dd0c2c4c1fb0ccb1cb	D.0: Bacteria; D.1: Proteobacteria; D.2: Alphaproteobacteria; D.3: Rhizobiales; D.4: Xanthobacteraceae	1
ca3a346ce2dbcaba1a98af28ac4cf4e0	D.0: Bacteria; D.1: Actinobacteria; D.2: Actinobacteria; D.3: Corynebacteriales; D.4: Corynebacteriaceae; D.5: Corynebacterium 1	0.9
caa78e6a574c32a86af823a66b6bcc0c	D.0: Bacteria; D.1: Bacteroidetes; D.2: Bacteroidia; D.3: Chitinophagales; D.4: Chitinophagaceae; D.5: Ferruginibacter	1
d0e3346ac7dbe1c0954c64a48fbef6d6	D.0: Bacteria; D.1: Nitrospirae; D.2: Nitrospira; D.3: Nitrospirales; D.4: Nitrospiraceae; D.5: Nitrospira	0.7
d98d44cd5ebb6aa5ace91d4cefd42c1c	D.0: Bacteria; D.1: Proteobacteria; D.2: Gammaproteobacteria; D.3: Betaproteobacteriales; D.4: Burkholderiaceae; D.5: Massilia	0.9
dae2e2c53b4f9dc621b6dcfc5e66fcb1	D.0: Bacteria; D.1: Actinobacteria; D.2: Thermoleophilia; D.3: Solirubrobacterales; D.4: Solirubrobacteraceae; D.5: uncultured	1
e1ec9cf8404234391a4b069a06f051b3	D.0: Bacteria; D.1: Proteobacteria; D.2: Gammaproteobacteria; D.3: Betaproteobacteriales; D.4: Burkholderiaceae; D.5: Noviherbaspirillum	0.7
e529f415f45ea1a62a0e0aeb0199e442	D.0: Bacteria; D.1: Proteobacteria; D.2: Gammaproteobacteria; D.3: Betaproteobacteriales; D.4: SC-I-84; D.5: uncultured bacterium	0.7
ec378a0c24b167c97505cab923f7cca2	D.0: Bacteria; D.1: Acidobacteria; D.2: Holophagae; D.3: Subgroup 7; D.4: uncultured bacterium; D.5:	0.9
f0d6d7de532f1575771512a75e64e534	D.0: Bacteria; D.1: Acidobacteria; D.2: Holophagae; D.3: Subgroup 7; D.4: uncultured bacterium; D.5:	0.6
f44e41ef87a170019276070589a728ee	D.0: Bacteria; D.1: Proteobacteria; D.2: Deltaproteobacteria; D.3: Myxococcales; D.4: Polyangiaceae; D.5: uncultured	0.7
f720e7641c1b9520b8a33a47c821a041	D.0: Bacteria; D.1: Fibrobacteres; D.2: Fibrobacteria; D.3: Fibrobacterales; D.4: Fibrobacteraceae; D.5: possible genus 04	0.6
031a88b88184b7471903dcb41c59cd6f	D.0: Bacteria; D.1: Verrucomicrobia; D.2: Verrucomicrobiae; D.3: Pedosphaerales; D.4: Pedosphaeraceae	1
06c933fc711cd0eb893204f56fd73f02	D.0: Bacteria; D.1: Actinobacteria; D.2: Actinobacteria; D.3: Micrococcales; D.4: Demequinaceae; D.5: Demequina	1
08d7ab93b3c688a592581def41b410b2	D.0: Bacteria; D.1: Proteobacteria; D.2: Deltaproteobacteria; D.3: Myxococcales; D.4: Haliangiaceae; D.5: Haliangium	0.7
09cad834419a3b2ab334b45e82ac13d4	D.0: Bacteria; D.1: Verrucomicrobia; D.2: Verrucomicrobiae; D.3: Chthoniobacterales; D.4: Chthoniobacteraceae; D.5: Chthoniobacter	0.9
0e068b458206e19d6ee2178eb521cfca	D.0: Bacteria; D.1: Bacteroidetes; D.2: Bacteroidia; D.3: Bacteroidales; D.4: Rikenellaceae; D.5: Alistipes	1
1081479ee7df9ffd7a17a8483b78fb34	D.0: Bacteria; D.1: Chlamydiae; D.2: Chlamydiae; D.3: Chlamydiales; D.4: Simkaniaceae	0.8
15862e9945e520a25a49640931701408	D.0: Bacteria; D.1: Verrucomicrobia; D.2: Verrucomicrobiae; D.3: Chthoniobacterales; D.4: Chthoniobacteraceae; D.5: Chthoniobacter	1
17445290e89cb15dafb9d614b83639c8	D.0: Bacteria; D.1: Bacteroidetes; D.2: Bacteroidia; D.3: Sphingobacteriales; D.4: env.OPS 17	1
1a84e077ac90dcda8930fa05450fe62c	D.0: Bacteria; D.1: Proteobacteria; D.2: Alphaproteobacteria; D.3: Rhizobiales; D.4: uncultured; D.5: uncultured bacterium	0.7
1f979916363dfc1d84c63934741259fe	D.0: Bacteria; D.1: Actinobacteria; D.2: Actinobacteria; D.3: Pseudonocardiales; D.4: Pseudonocardiaceae; D.5: Lechevalieria	1
218df20f8422268aa740669a2e961f46	D.0: Bacteria; D.1: Firmicutes; D.2: Clostridia; D.3: Clostridiales; D.4: Ruminococcaceae; D.5: Ruminiclostridium 1	0.6
2b06edbef2c11281cfa5b07eb84eb88d	D.0: Bacteria; D.1: Actinobacteria; D.2: Actinobacteria; D.3: Pseudonocardiales; D.4: Pseudonocardiaceae; D.5: Pseudonocardia	0.6
2d6041f13dcd901cc219476fd6955354	D.0: Bacteria; D.1: Firmicutes; D.2: Clostridia; D.3: Clostridiales; D.4: Ruminococcaceae; D.5: Ruminococcaceae UCG-005	0.8
30815296614480ba612bcef121439edf	D.0: Bacteria; D.1: Proteobacteria; D.2: Deltaproteobacteria; D.3: Oligoflexales; D.4: 0319-6G20; D.5: uncultured bacterium	0.6
359db6a7d023b2a8fb89e3bce478a40f	D.0: Bacteria; D.1: Chloroflexi; D.2: Ktedonobacteria; D.3: C0119; D.4: uncultured bacterium; D.5:	0.9
37ef6748864191b589e13e48044edbfc	D.0: Bacteria; D.1: Proteobacteria; D.2: Alphaproteobacteria; D.3: Caulobacterales; D.4: Hyphomonadaceae	1
389df8ea9c2833a492023aae60a8ae77	D.0: Bacteria; D.1: Proteobacteria; D.2: Gammaproteobacteria; D.3: Betaproteobacteriales; D.4: SC-I-84	0.9
41c815c54d3bf4d05972867ec51264e0	D.0: Bacteria; D.1: Patescibacteria; D.2: Saccharimonadia; D.3: Saccharimonadales; D.4: uncultured bacterium; D.5:	0.8
44ef6c6f786f5af323749837a31e5230	D.0: Bacteria; D.1: Actinobacteria; D.2: Actinobacteria; D.3: Micromonosporales; D.4: Micromonosporaceae; D.5: Dactylosporangium	1
4f23e797525821672caa1fdbb7f1b4aa	D.0: Archaea; D.1: Thaumarchaeota; D.2: Nitrososphaeria; D.3: Nitrososphaerales; D.4: Nitrososphaeraceae	1
59ce64e23bdd92fa9ae22a015b12bdea	D.0: Bacteria; D.1: Planctomycetes; D.2: Planctomycetacia; D.3: Gemmatales; D.4: Gemmataceae; D.5: uncultured	1
5effcf1174b0522a04cc817ea74ca496	D.0: Bacteria; D.1: Proteobacteria; D.2: Gammaproteobacteria; D.3: Betaproteobacteriales; D.4: Nitrosomonadaceae; D.5: MND1	0.7
60357be0f03e5601f2ecb0fc52d74cf3	D.0: Bacteria; D.1: Verrucomicrobia; D.2: Verrucomicrobiae; D.3: Chthoniobacterales; D.4: Chthoniobacteraceae; D.5: Candidatus Udaeobacter	0.9
6937ffef5051665f82520fe974b7212a	D.0: Bacteria; D.1: Acidobacteria; D.2: Subgroup 6; D.3: uncultured Acidobacteria bacterium; D.4: ; D.5:	0.6
71b789e0945a31065d34aad079b88681	D.0: Bacteria; D.1: Patescibacteria; D.2: Saccharimonadia; D.3: Saccharimonadales; D.4: uncultured bacterium; D.5:	0.8
75e781ca61f2d7c0fbaece3997941e5b	D.0: Bacteria; D.1: Proteobacteria; D.2: Deltaproteobacteria; D.3: RCP2-54	0.8
77ae829588a31c25ad13bf7652afdc3f	D.0: Bacteria; D.1: Chloroflexi; D.2: JG30-KF-CM66	0.9
7acd4b5bf430c21226334746eec69c8a	D.0: Bacteria; D.1: Chloroflexi; D.2: JG30-KF-CM66; D.3: uncultured bacterium; D.4: ; D.5:	0.7
847c650695a077d310765e31c26eed82	D.0: Bacteria; D.1: Planctomycetes; D.2: Phycisphaerae; D.3: Tepidisphaerales; D.4: WD2101 soil group; D.5: uncultured bacterium	0.7
8cfca84b2f88aaf057c31d4bb0a20473	D.0: Bacteria; D.1: Firmicutes; D.2: Clostridia; D.3: Clostridiales; D.4: Lachnospiraceae; D.5: uncultured	0.9
9140aa5c5dc4538db754ad5d59a8172e	D.0: Bacteria	1
a533be154493a777de0826e164310e67	D.0: Bacteria; D.1: Actinobacteria; D.2: Thermoleophilia; D.3: Solirubrobacterales; D.4: 67-14; D.5: uncultured bacterium	0.9
ac5f2d63e3570c7eabe4b1114b64b6a7	D.0: Bacteria; D.1: Proteobacteria; D.2: Alphaproteobacteria; D.3: Acetobacterales; D.4: Acetobacteraceae; D.5: Komagataeibacter	0.9
b953a671e67c55eb0c7e56223233d478	D.0: Bacteria; D.1: Proteobacteria; D.2: Deltaproteobacteria; D.3: Bdellovibrionales; D.4: Bdellovibrionaceae; D.5: OM27 clade	0.8
bbcc7f407c78a4dee4a967d9274e55eb	D.0: Bacteria; D.1: Gemmatimonadetes; D.2: Gemmatimonadetes; D.3: Gemmatimonadales; D.4: Gemmatimonadaceae; D.5: uncultured	1
bbe4ec40fa9e5ace9aceab1c0e17b5dd	D.0: Bacteria; D.1: Verrucomicrobia; D.2: Verrucomicrobiae; D.3: Chthoniobacterales; D.4: Chthoniobacteraceae; D.5: Candidatus Udaeobacter	0.7
bbf4a3ba99f1ce535332e99b77be6166	D.0: Bacteria; D.1: Verrucomicrobia; D.2: Verrucomicrobiae; D.3: Chthoniobacterales; D.4: Chthoniobacteraceae; D.5: Chthoniobacter	1
c80a5f1d7c71469f038e32a16bb8a3ca	D.0: Bacteria; D.1: Verrucomicrobia; D.2: Verrucomicrobiae; D.3: Pedosphaerales; D.4: Pedosphaeraceae; D.5: uncultured bacterium	1
c8e3cc6804adcca1edc44bd1530962ee	D.0: Bacteria; D.1: Firmicutes; D.2: Clostridia; D.3: Clostridiales; D.4: Clostridiaceae 1; D.5: Clostridium sensu stricto 1	1
c9822b482458eb10fbe74024ee4c29e0	D.0: Bacteria; D.1: Verrucomicrobia; D.2: Verrucomicrobiae; D.3: Pedosphaerales; D.4: Pedosphaeraceae; D.5: uncultured bacterium	0.6
cad127e538e32177a6f5b20cc1dd2276	D.0: Bacteria; D.1: Bacteroidetes; D.2: Bacteroidia; D.3: Chitinophagales; D.4: 37-13; D.5: uncultured bacterium	0.7
d27efa56e6b0263476788b490d018790	D.0: Archaea; D.1: Thaumarchaeota; D.2: Nitrososphaeria; D.3: Nitrososphaerales; D.4: Nitrososphaeraceae; D.5: uncultured archaeon	0.9
d8168507bd5fff0af12b7ba09201492d	D.0: Bacteria; D.1: Acidobacteria; D.2: Blastocatellia (Subgroup 4); D.3: Blastocatellales; D.4: Blastocatellaceae; D.5: JGI 0001001-H03	0.6
ed81db033022a77896041370072f43ed	D.0: Bacteria; D.1: Proteobacteria; D.2: Alphaproteobacteria; D.3: Rickettsiales; D.4: Mitochondria	0.9
fd04001a3b3469cdf9685eaa1d8e5e63	D.0: Bacteria; D.1: Chlamydiae; D.2: Chlamydiae; D.3: Chlamydiales; D.4: cvE6; D.5: uncultured bacterium	0.6
05088635a408c9acec50a18e42017921	D.0: Bacteria; D.1: Proteobacteria; D.2: Deltaproteobacteria; D.3: Myxococcales; D.4: Haliangiaceae; D.5: Haliangium	0.7
0b7d7444eb6c9c30a6907d0022570ac6	D.0: Bacteria; D.1: Acidobacteria; D.2: Blastocatellia (Subgroup 4); D.3: 11-24	1
0e741f7ef7a8dc34692cb8f24b540303	D.0: Bacteria; D.1: Acidobacteria; D.2: Subgroup 5	1
161c861cb2c8fb749d6f9e53e0c59f2d	D.0: Bacteria; D.1: Proteobacteria; D.2: Alphaproteobacteria; D.3: Rhizobiales; D.4: Xanthobacteraceae; D.5: uncultured	0.6
17e388d8f24fb453905bc7b9ff92eaf6	D.0: Bacteria; D.1: Proteobacteria; D.2: Gammaproteobacteria; D.3: KI89A clade	1
26a6879b1c8b636eec8c4b5325a75344	D.0: Bacteria; D.1: Proteobacteria; D.2: Gammaproteobacteria; D.3: Xanthomonadales; D.4: Xanthomonadaceae; D.5: Arenimonas	0.6
2ebf7a7de18ec997579277bc873b7f3f	D.0: Bacteria; D.1: Gemmatimonadetes; D.2: Gemmatimonadetes; D.3: Gemmatimonadales; D.4: Gemmatimonadaceae; D.5: Gemmatimonas	1
2fdc401379b6a5f3c77539c825286ffe	D.0: Bacteria; D.1: Actinobacteria; D.2: Thermoleophilia; D.3: Gaiellales; D.4: Gaiellaceae; D.5: Gaiella	0.6
37bd5fe24f0c1a6d2b78764d216c4d91	D.0: Bacteria; D.1: Actinobacteria; D.2: Actinobacteria; D.3: Propionibacteriales; D.4: Nocardioidaceae; D.5: Nocardioides	0.7
3e5946f78baddf07cc086c5ba5e12704	D.0: Bacteria; D.1: Proteobacteria; D.2: Deltaproteobacteria; D.3: Bdellovibrionales; D.4: Bdellovibrionaceae; D.5: OM27 clade	1
43bd2e8877eff44dee1350ba17ebf71f	D.0: Bacteria; D.1: Patescibacteria; D.2: Parcubacteria	1
48444fca04da57171309628e318c4335	D.0: Bacteria; D.1: Proteobacteria; D.2: Gammaproteobacteria; D.3: Betaproteobacteriales; D.4: SC-I-84; D.5: uncultured bacterium	0.6
497b5a7a88ef12c4a99585b71d7344db	D.0: Bacteria; D.1: Rokubacteria; D.2: NC10; D.3: Rokubacteriales; D.4: uncultured bacterium; D.5:	1
571c709b3e9a5e91081b4e85351f1c24	D.0: Bacteria; D.1: Patescibacteria; D.2: Parcubacteria; D.3: Candidatus Nomurabacteria	1
59a543ba93362867f5cec7ff0e001f4f	D.0: Bacteria; D.1: Actinobacteria; D.2: Actinobacteria; D.3: Propionibacteriales; D.4: Propionibacteriaceae; D.5: Propionicicella	0.7
6adec7c5909105ea34a6eeadb59d5fc9	D.0: Bacteria; D.1: Verrucomicrobia; D.2: Verrucomicrobiae; D.3: Chthoniobacterales; D.4: Chthoniobacteraceae; D.5: Candidatus Udaeobacter	0.6
6bcaed829b88a1ad2506f606a7e6ebf3	D.0: Bacteria; D.1: Actinobacteria; D.2: Thermoleophilia; D.3: uncultured; D.4: uncultured bacterium; D.5:	0.8
6cdfe587bab55305c61835d4957b53be	D.0: Bacteria; D.1: Proteobacteria; D.2: Alphaproteobacteria; D.3: Acetobacterales; D.4: Acetobacteraceae; D.5: Komagataeibacter	1
6d36bd279a9c94b7617d3b0b6ef796ab	D.0: Bacteria; D.1: Rokubacteria; D.2: NC10; D.3: Rokubacteriales; D.4: uncultured bacterium; D.5:	0.9
767aeff2b68074194e88f8d945838e47	D.0: Bacteria; D.1: Actinobacteria; D.2: MB-A2-108; D.3: uncultured bacterium; D.4: ; D.5:	0.9
7bcce57f103cc33cfd2f7422ea327f4e	D.0: Bacteria; D.1: Nitrospirae; D.2: Nitrospira; D.3: Nitrospirales; D.4: Nitrospiraceae; D.5: Nitrospira	1
8004f0e8ca63a1ff96e4e653a4478791	D.0: Bacteria; D.1: Actinobacteria; D.2: Acidimicrobiia; D.3: Acidimicrobiales; D.4: Acidimicrobiaceae; D.5: uncultured	0.7
884875f29cddf1d32009c498038cabba	D.0: Bacteria; D.1: Proteobacteria; D.2: Deltaproteobacteria; D.3: Oligoflexales; D.4: Oligoflexaceae; D.5: Oligoflexus	0.8
940bfda4eeda21c06a91b68a52c9a51a	D.0: Bacteria; D.1: Actinobacteria; D.2: MB-A2-108; D.3: uncultured bacterium; D.4: ; D.5:	0.6
97a9ac2ca6dc103aec3a69d65f4781f5	D.0: Bacteria; D.1: Actinobacteria; D.2: Thermoleophilia; D.3: Gaiellales; D.4: Gaiellaceae; D.5: Gaiella	0.6
992dd4961592f275d2fb7f1bf75443be	D.0: Bacteria; D.1: Bacteroidetes; D.2: Bacteroidia; D.3: Chitinophagales; D.4: Chitinophagaceae; D.5: Lacibacter	0.8
9a0f3388c6d0384d0d6dea2729080583	D.0: Bacteria; D.1: Acidobacteria; D.2: Holophagae; D.3: Subgroup 7	1
9e311ecec9bb6216471858d5f9977a2e	D.0: Bacteria; D.1: Bacteroidetes; D.2: Bacteroidia; D.3: Sphingobacteriales; D.4: NS11-12 marine group	1
a6760102859768148b862ef3a69b8bcc	D.0: Bacteria; D.1: Proteobacteria; D.2: Alphaproteobacteria; D.3: Rhizobiales; D.4: Xanthobacteraceae; D.5: uncultured	0.9
a7668fed875116d397c7bcfc367947e6	D.0: Bacteria; D.1: Proteobacteria; D.2: Alphaproteobacteria; D.3: Reyranellales; D.4: Reyranellaceae; D.5: Reyranella	1
a8c6ba2c9e0989d83928c55236193f52	D.0: Bacteria; D.1: Verrucomicrobia; D.2: Verrucomicrobiae; D.3: Pedosphaerales; D.4: Pedosphaeraceae; D.5: uncultured bacterium	0.7
aa8d79e26b46a452f0801c5f5813fce9	D.0: Bacteria; D.1: Proteobacteria; D.2: Deltaproteobacteria; D.3: Myxococcales; D.4: Haliangiaceae; D.5: Haliangium	1
bd2ada029e4a32afffa8b896ac7f52ed	D.0: Bacteria; D.1: Rokubacteria; D.2: NC10; D.3: Rokubacteriales; D.4: uncultured bacterium; D.5:	0.9
c23336044b093ae1c530e1fdc97c51da	D.0: Bacteria; D.1: Firmicutes; D.2: Clostridia; D.3: Clostridiales; D.4: Eubacteriaceae; D.5: Acetobacterium	1
cad6fea44bc1a06c747c567bb26a3fcd	D.0: Bacteria; D.1: Proteobacteria; D.2: Alphaproteobacteria; D.3: Rhizobiales; D.4: Hyphomicrobiaceae; D.5: Pedomicrobium	1
d249843e99e577af6e112babd0e320fc	D.0: Bacteria; D.1: Bacteroidetes; D.2: Bacteroidia; D.3: Sphingobacteriales; D.4: Sphingobacteriaceae; D.5: Pedobacter	1
d8d7a7f3815040b1a34966368e6d4d77	D.0: Bacteria; D.1: Chloroflexi; D.2: Chloroflexia; D.3: Chloroflexales; D.4: Roseiflexaceae; D.5: uncultured	0.8
dd0f85e40ff3f28553e7dcf117517067	D.0: Bacteria; D.1: Firmicutes; D.2: Clostridia; D.3: Clostridiales; D.4: Ruminococcaceae; D.5: Ruminococcaceae UCG-004	1
e1e1c10147fb7a6db09b2099be223334	D.0: Bacteria; D.1: Proteobacteria; D.2: Alphaproteobacteria; D.3: uncultured; D.4: uncultured bacterium; D.5:	0.8
e1fe82947a5d259cd5a86ce86ea5ebb0	D.0: Bacteria; D.1: Chloroflexi; D.2: Anaerolineae; D.3: SBR1031; D.4: A4b	1
e67aeedba19f46251c596b4a4704cb0e	D.0: Bacteria; D.1: Proteobacteria; D.2: Gammaproteobacteria; D.3: Diplorickettsiales; D.4: Diplorickettsiaceae; D.5: Aquicella	0.6
e72f968b3d650d4ba236a1efb0417309	D.0: Bacteria; D.1: Bacteroidetes; D.2: Bacteroidia; D.3: Chitinophagales; D.4: uncultured; D.5: uncultured bacterium	0.7
e77c31fa88376f2b69e92eb19da20e3a	D.0: Bacteria; D.1: Actinobacteria; D.2: Acidimicrobiia; D.3: Microtrichales; D.4: Ilumatobacteraceae; D.5: CL500-29 marine group	0.8
ec6e54454ed4c5067dfacd6c384546cc	D.0: Bacteria; D.1: Firmicutes; D.2: Clostridia; D.3: Clostridiales; D.4: Christensenellaceae; D.5: Christensenellaceae R-7 group	0.8
f8c2f507e477e6c0665426695b034f65	D.0: Bacteria; D.1: Chloroflexi; D.2: Anaerolineae; D.3: Caldilineales; D.4: Caldilineaceae; D.5: uncultured	1
045c8d89a20b7ff5afc2235a721cf3c5	D.0: Bacteria; D.1: Verrucomicrobia; D.2: Verrucomicrobiae; D.3: Pedosphaerales; D.4: Pedosphaeraceae; D.5: uncultured bacterium	0.9
06dcf38499145d28195b52b6deee2ab7	D.0: Bacteria; D.1: Chloroflexi; D.2: Anaerolineae; D.3: SBR1031; D.4: A4b; D.5: uncultured bacterium	0.7
1aa409d4ba28828dd08bce244f5b5c48	D.0: Bacteria; D.1: Acidobacteria; D.2: Subgroup 22; D.3: uncultured bacterium; D.4: ; D.5:	0.8
21b877464f6316e5fbc9dfff189a7e12	D.0: Bacteria; D.1: Verrucomicrobia; D.2: Verrucomicrobiae; D.3: Chthoniobacterales; D.4: Chthoniobacteraceae; D.5: Candidatus Udaeobacter	0.6
2d2bb72d91e7ca09504d74ef92d444ca	D.0: Bacteria; D.1: Proteobacteria; D.2: Gammaproteobacteria; D.3: Betaproteobacteriales; D.4: Burkholderiaceae	1
2ff4ea40b4605a40cf17b090431d8583	D.0: Bacteria; D.1: Bacteroidetes; D.2: Bacteroidia; D.3: Chitinophagales; D.4: Chitinophagaceae; D.5: Flaviaesturariibacter	0.7
350be219840f4ac6f2ba65ec8ce827ab	D.0: Bacteria; D.1: Bacteroidetes; D.2: Bacteroidia; D.3: Flavobacteriales; D.4: Crocinitomicaceae; D.5: Crocinitomix	0.6
350fe28cb2be32c880682d07e1bbbd82	D.0: Bacteria; D.1: Rokubacteria; D.2: NC10; D.3: Rokubacteriales; D.4: uncultured bacterium; D.5:	1
3ba9f7994f6cbdb867f789f647fcac10	D.0: Bacteria; D.1: Actinobacteria; D.2: Acidimicrobiia; D.3: IMCC26256	0.7
3d610501338a1ed1d8fa30d234daa265	D.0: Bacteria; D.1: Actinobacteria; D.2: Thermoleophilia; D.3: Gaiellales; D.4: uncultured; D.5: uncultured bacterium	0.8
45b1785052f0394f882f8c5c484424f0	D.0: Bacteria; D.1: FBP; D.2: uncultured bacterium; D.3: ; D.4: ; D.5:	0.9
47195d65de318673a604c2f6eab86d93	D.0: Bacteria; D.1: Proteobacteria; D.2: Gammaproteobacteria; D.3: Diplorickettsiales; D.4: Diplorickettsiaceae; D.5: Aquicella	0.7
488323cdaf075fcf80234e5992ae860e	D.0: Bacteria; D.1: Actinobacteria; D.2: Thermoleophilia; D.3: Solirubrobacterales; D.4: Solirubrobacteraceae; D.5: Solirubrobacter	0.8
4a632cb2c2700e6ca9c0dde662f11474	D.0: Bacteria; D.1: Acidobacteria; D.2: Acidobacteriia; D.3: Solibacterales; D.4: Solibacteraceae (Subgroup 3); D.5: Bryobacter	0.6
4bda4bb19885d2dddd7a8a783e3c17ef	D.0: Bacteria; D.1: Proteobacteria; D.2: Deltaproteobacteria; D.3: Myxococcales	1
4d06d4fe8c6e3c2a0e44f8fa3073515d	D.0: Bacteria; D.1: Rokubacteria; D.2: NC10; D.3: Rokubacteriales; D.4: uncultured bacterium; D.5:	0.8
505d1e61e8f6bfe20881c4f4c3bcea74	D.0: Bacteria; D.1: Acidobacteria; D.2: Subgroup 6; D.3: uncultured bacterium; D.4: ; D.5:	0.6
519383c51bd38daa3fdc2084d04f8173	D.0: Bacteria; D.1: Proteobacteria; D.2: Gammaproteobacteria; D.3: Betaproteobacteriales; D.4: Nitrosomonadaceae; D.5: mle1-7	0.6
5adb133c6414f8312caea1d14c88484c	D.0: Bacteria; D.1: Bacteroidetes; D.2: Bacteroidia; D.3: Chitinophagales; D.4: Chitinophagaceae; D.5: Terrimonas	0.7
6128a2c8b35ef9d9e231bc2e478097a5	D.0: Bacteria; D.1: Acidobacteria; D.2: Acidobacteriia; D.3: Solibacterales; D.4: Solibacteraceae (Subgroup 3); D.5: Bryobacter	0.8
6195a3e0cda341b259cc63732b05cefa	D.0: Bacteria; D.1: Proteobacteria; D.2: Deltaproteobacteria; D.3: Oligoflexales; D.4: 0319-6G20; D.5: uncultured bacterium	0.7
633e1ec7d520dd4576320950b3a578cc	D.0: Bacteria; D.1: Bacteroidetes; D.2: Bacteroidia; D.3: Sphingobacteriales; D.4: KD3-93	1
6b6648601f90262104e094514aeccbd8	D.0: Bacteria; D.1: Proteobacteria; D.2: Gammaproteobacteria; D.3: Betaproteobacteriales; D.4: TRA3-20	1
6fd2b985c125c66e4ae23861d9cb08f6	D.0: Bacteria; D.1: Bacteroidetes; D.2: Bacteroidia; D.3: Chitinophagales; D.4: Chitinophagaceae; D.5: uncultured	0.8
71aab55b885e5c820c55d5569fba5f8f	D.0: Bacteria; D.1: Proteobacteria; D.2: Deltaproteobacteria; D.3: Myxococcales; D.4: Phaselicystidaceae; D.5: Phaselicystis	0.6
72dfa617ed2e322c62fa5ba2077f7e68	D.0: Bacteria; D.1: Acidobacteria; D.2: Thermoanaerobaculia; D.3: Thermoanaerobaculales; D.4: Thermoanaerobaculaceae; D.5: Subgroup 10	0.8
7616923f2fa15915d030b6954bcf7980	D.0: Bacteria; D.1: Firmicutes; D.2: Clostridia; D.3: Clostridiales; D.4: Clostridiaceae 1	1
82fa893b6966f3868e541f1e5b0540ea	D.0: Bacteria; D.1: Planctomycetes; D.2: Planctomycetacia; D.3: Gemmatales; D.4: Gemmataceae; D.5: uncultured	0.9
84753bcb42bb53764d64a9953a2dbd2a	D.0: Archaea; D.1: Nanoarchaeaeota; D.2: Woesearchaeia; D.3: uncultured archaeon; D.4: ; D.5:	0.6
89f4076a5612a46321ec6814162405ae	D.0: Bacteria; D.1: Gemmatimonadetes; D.2: Gemmatimonadetes; D.3: Gemmatimonadales; D.4: Gemmatimonadaceae; D.5: uncultured	0.8
8affb568fdca998605b23606813bce65	D.0: Bacteria; D.1: Proteobacteria; D.2: Alphaproteobacteria; D.3: Caulobacterales; D.4: Caulobacteraceae; D.5: Phenylobacterium	0.818182
8ce43d0dcccb8b7709bfe88856c5f53d	D.0: Bacteria; D.1: Patescibacteria; D.2: Saccharimonadia; D.3: Saccharimonadales; D.4: uncultured bacterium; D.5:	0.8
8f1b7d8251b795be1fe384f80ff66de8	D.0: Bacteria; D.1: Verrucomicrobia; D.2: Verrucomicrobiae	1
910224415e201de337c30b0981d119ee	D.0: Bacteria; D.1: Proteobacteria; D.2: Gammaproteobacteria; D.3: Betaproteobacteriales; D.4: SC-I-84	1
951e0c5d0734b7c4affa7f4dd3bd7cef	D.0: Bacteria; D.1: Bacteroidetes; D.2: Ignavibacteria; D.3: Kryptoniales; D.4: BSV26; D.5: uncultured bacterium	0.8
96d7247f108c7f5f3d88bbab37725be2	D.0: Bacteria; D.1: Actinobacteria; D.2: Actinobacteria; D.3: Micrococcales; D.4: Promicromonosporaceae; D.5: Promicromonospora	1
9c66f86863a85b24ff51451aa150e4d3	D.0: Bacteria; D.1: Cyanobacteria; D.2: Oxyphotobacteria; D.3: Chloroplast	1
9e9fe6bac5a6f04f521d53e480f5387a	D.0: Bacteria; D.1: Actinobacteria; D.2: Actinobacteria; D.3: Propionibacteriales; D.4: Propionibacteriaceae; D.5: uncultured	0.9
a5bdf9d80fe62713cc4c63db073c53ab	D.0: Bacteria; D.1: Bacteroidetes; D.2: Bacteroidia; D.3: Cytophagales; D.4: Microscillaceae; D.5: uncultured	0.6
a6805bcf3e07dc195230f9263df723f0	D.0: Bacteria; D.1: Actinobacteria; D.2: Thermoleophilia; D.3: Solirubrobacterales; D.4: 67-14; D.5: uncultured bacterium	0.8
aec63f87035dbc52ea489812522069d9	D.0: Bacteria; D.1: Patescibacteria; D.2: Parcubacteria	1
afbb87234005664ba003184049b62cd7	D.0: Bacteria; D.1: Firmicutes; D.2: Bacilli; D.3: Bacillales; D.4: Paenibacillaceae; D.5: Paenibacillus	0.8
b01e4e979c1af7c0d749b6981381f12d	D.0: Bacteria; D.1: Actinobacteria; D.2: Thermoleophilia; D.3: Solirubrobacterales; D.4: 67-14; D.5: uncultured bacterium	0.8
b207b7c752331d02ca21405c705bb8cb	D.0: Bacteria; D.1: Chloroflexi; D.2: Anaerolineae; D.3: Caldilineales; D.4: Caldilineaceae; D.5: Litorilinea	0.6
b492f1013af8d8216d6e58d2511630b5	D.0: Bacteria; D.1: Chloroflexi; D.2: Chloroflexia; D.3: Kallotenuales; D.4: AKIW781; D.5: uncultured bacterium	0.8
b4b7b107f2909df3b50794cc8fb4ff7c	D.0: Bacteria; D.1: Acidobacteria; D.2: Holophagae; D.3: Subgroup 7; D.4: uncultured bacterium; D.5:	0.7
b5edea47a59b24756fd438643c5230a3	D.0: Bacteria; D.1: Acidobacteria; D.2: Holophagae; D.3: Subgroup 7; D.4: uncultured bacterium; D.5:	0.6
b77e371c38ef057cacb6fdd5933fae6c	D.0: Bacteria; D.1: Proteobacteria; D.2: Alphaproteobacteria; D.3: Rhodobacterales; D.4: Rhodobacteraceae; D.5: Amaricoccus	0.6
be7823c415f75e3a84d6a6ef4a8c42a3	D.0: Bacteria; D.1: Proteobacteria; D.2: Gammaproteobacteria; D.3: Oceanospirillales; D.4: Halomonadaceae; D.5: Halomonas	0.6
c651b0a068bf129c96e6e3a52d80b111	D.0: Bacteria; D.1: Acidobacteria; D.2: Subgroup 6; D.3: uncultured Acidobacteriales bacterium; D.4: ; D.5:	0.6
c827049d303e7e62c480fa030b583694	D.0: Bacteria; D.1: Gemmatimonadetes; D.2: Gemmatimonadetes; D.3: Gemmatimonadales; D.4: Gemmatimonadaceae; D.5: uncultured	0.7
d21099cda8d2644bb4fc03d9e499e5b4	D.0: Bacteria; D.1: Acidobacteria; D.2: Subgroup 6	1
d4374cf8098532acb823b425c4c198d2	D.0: Bacteria; D.1: FBP; D.2: uncultured bacterium; D.3: ; D.4: ; D.5:	0.9
d49d9a19af1afdcaa8fe03c4c2720870	D.0: Bacteria; D.1: Proteobacteria; D.2: Alphaproteobacteria; D.3: Sphingomonadales; D.4: Sphingomonadaceae; D.5: Sphingobium	0.8
d791e40030a3e60f5cb6f208f64c8b92	D.0: Bacteria; D.1: Proteobacteria; D.2: Gammaproteobacteria; D.3: Betaproteobacteriales; D.4: TRA3-20	1
d92360ac283f9ed47e09578b1d082439	D.0: Bacteria; D.1: Bacteroidetes; D.2: Bacteroidia; D.3: Sphingobacteriales; D.4: NS11-12 marine group	0.9
d9b7b6bfdf67221622baab5949d0cb2b	D.0: Bacteria; D.1: Acidobacteria; D.2: Blastocatellia (Subgroup 4); D.3: Pyrinomonadales; D.4: Pyrinomonadaceae; D.5: RB41	0.9
d9e3ec331466badaf2f65db4b280cb1b	D.0: Bacteria; D.1: Proteobacteria; D.2: Deltaproteobacteria; D.3: Myxococcales; D.4: BIrii41; D.5: uncultured bacterium	0.6
dc8ad4666842202e5e775774b26e9ff6	D.0: Bacteria; D.1: Bacteroidetes; D.2: Bacteroidia; D.3: Chitinophagales; D.4: Chitinophagaceae; D.5: Flavisolibacter	0.7
e07886b7a32e70b8b663025e53e7325f	D.0: Bacteria; D.1: Bacteroidetes; D.2: Bacteroidia; D.3: Chitinophagales; D.4: Chitinophagaceae; D.5: Taibaiella	1
e3e444fcc33982e8eece0da2f1ae56c2	D.0: Bacteria; D.1: Acidobacteria; D.2: Subgroup 6	1
e7011c496d7f11db4d03de7a988d6904	D.0: Bacteria; D.1: Verrucomicrobia; D.2: Verrucomicrobiae; D.3: Pedosphaerales; D.4: Pedosphaeraceae; D.5: uncultured bacterium	0.9
f01baf6f20acfde7ef59be9352f6bfec	D.0: Bacteria; D.1: Acidobacteria; D.2: Blastocatellia (Subgroup 4); D.3: Pyrinomonadales; D.4: Pyrinomonadaceae; D.5: RB41	1
f209c3001f621fd8a87f1333a3e029be	D.0: Bacteria; D.1: Proteobacteria; D.2: Gammaproteobacteria; D.3: Betaproteobacteriales; D.4: Nitrosomonadaceae; D.5: mle1-7	0.7
f384817555a5133d06371f4d7f0a423b	D.0: Bacteria; D.1: Latescibacteria; D.2: uncultured bacterium; D.3: ; D.4: ; D.5:	0.8
fc3e40ad7093b53b17a54ed8f7e8cef4	D.0: Bacteria; D.1: Proteobacteria; D.2: Alphaproteobacteria; D.3: Rhizobiales; D.4: Hyphomicrobiaceae; D.5: Hyphomicrobium	0.8
022f9483ae7799ab24f15f94f80fda5c	D.0: Bacteria; D.1: Actinobacteria; D.2: Thermoleophilia; D.3: Solirubrobacterales; D.4: 67-14; D.5: uncultured bacterium	0.6
0d15f927f7cfca200d3b50e88ca6d8cf	D.0: Bacteria; D.1: Gemmatimonadetes; D.2: Gemmatimonadetes; D.3: Gemmatimonadales; D.4: Gemmatimonadaceae; D.5: uncultured	0.8
15cda6339b88bef3d502d52b4d3b5c1d	D.0: Bacteria; D.1: Firmicutes; D.2: Clostridia; D.3: Clostridiales; D.4: Peptococcaceae; D.5: Desulfosporosinus	0.9
173c32e3543e3dbbc715e4c5e135aa39	D.0: Bacteria; D.1: Actinobacteria; D.2: Thermoleophilia; D.3: Gaiellales; D.4: uncultured; D.5: uncultured bacterium	0.9
1abe260c935fa0861c50cbf205c9fb72	D.0: Bacteria; D.1: Verrucomicrobia; D.2: Verrucomicrobiae; D.3: Pedosphaerales; D.4: Pedosphaeraceae; D.5: metagenome	0.7
1cfe3a233237733c72b153f193bb6a0a	D.0: Bacteria; D.1: Patescibacteria; D.2: Saccharimonadia; D.3: Saccharimonadales; D.4: Saccharimonadaceae	0.7
215a9aed439f420619d499f64688f903	D.0: Bacteria; D.1: Chloroflexi; D.2: Anaerolineae; D.3: SBR1031; D.4: uncultured bacterium; D.5:	0.7
292b1673543dc9f74df3db16b1a56675	D.0: Bacteria; D.1: Proteobacteria; D.2: Deltaproteobacteria; D.3: Bdellovibrionales; D.4: Bdellovibrionaceae; D.5: Bdellovibrio	1
3e854d22ce9367330a04dd6edeff7064	D.0: Bacteria; D.1: Proteobacteria; D.2: Alphaproteobacteria; D.3: Rhizobiales; D.4: Beijerinckiaceae	1
49e50629de25f300d0cce5aae62d3031	D.0: Bacteria; D.1: Acidobacteria; D.2: Subgroup 25	1
4dd5f7a8cf5d7ff5c5b6cba3ddc3eef5	D.0: Bacteria; D.1: Proteobacteria; D.2: Alphaproteobacteria; D.3: Rhizobiales; D.4: Xanthobacteraceae; D.5: uncultured	0.9
5379cad3106c825ebbd1b11ee65cbe6c	D.0: Bacteria; D.1: Firmicutes; D.2: Bacilli; D.3: Bacillales; D.4: Paenibacillaceae; D.5: Paenibacillus	1
5ba38e60e5660da184abc8ad6b3c32ab	D.0: Bacteria; D.1: Proteobacteria; D.2: Deltaproteobacteria; D.3: Bdellovibrionales; D.4: Bdellovibrionaceae; D.5: Bdellovibrio	0.9
6736e652f343341a18a0f7ca8ee0c60e	D.0: Bacteria; D.1: Chloroflexi; D.2: Anaerolineae; D.3: SBR1031; D.4: A4b	1
67843b3304e3a0e61899475b65fa90d5	D.0: Bacteria; D.1: Verrucomicrobia; D.2: Verrucomicrobiae; D.3: Chthoniobacterales; D.4: Chthoniobacteraceae; D.5: Candidatus Udaeobacter	0.6
67a18ddef25c9b23aaf32a629bb36ac2	D.0: Bacteria; D.1: Acidobacteria; D.2: Subgroup 22; D.3: uncultured bacterium; D.4: ; D.5:	0.7
7e96b11639d75c95e875a063b08c3500	D.0: Bacteria; D.1: Actinobacteria; D.2: Thermoleophilia; D.3: Solirubrobacterales; D.4: Solirubrobacteraceae; D.5: uncultured	0.6
81d45b81068cb8573185f7ef33e676f3	D.0: Bacteria; D.1: Proteobacteria; D.2: Gammaproteobacteria; D.3: Betaproteobacteriales; D.4: Nitrosomonadaceae; D.5: MND1	0.6
894ec90bf43b6725ee92a754da20c3db	D.0: Bacteria; D.1: Proteobacteria; D.2: Gammaproteobacteria; D.3: Gammaproteobacteria Incertae Sedis; D.4: Unknown Family; D.5: uncultured bacterium	0.7
8b8a9a1ca26eb28ba9fbfc87c25db0b3	D.0: Bacteria; D.1: Proteobacteria; D.2: Alphaproteobacteria; D.3: Acetobacterales; D.4: Acetobacteraceae; D.5: Komagataeibacter	1
8ca29d30637d50f344afa25e46896893	D.0: Bacteria; D.1: Gemmatimonadetes; D.2: Gemmatimonadetes; D.3: Gemmatimonadales; D.4: Gemmatimonadaceae; D.5: uncultured	0.6
93b6ec5a761debf1e8ddf35f5ca70fca	D.0: Bacteria; D.1: Proteobacteria; D.2: Alphaproteobacteria; D.3: Reyranellales; D.4: Reyranellaceae; D.5: Reyranella	1
94d8653b4b76e6c84094e6f1bedd13e5	D.0: Bacteria; D.1: Actinobacteria; D.2: Thermoleophilia; D.3: Gaiellales; D.4: uncultured; D.5: uncultured bacterium	1
95292382ff58ff4e9c4e0e667c06c877	D.0: Bacteria; D.1: Proteobacteria; D.2: Alphaproteobacteria; D.3: Acetobacterales; D.4: Acetobacteraceae; D.5: Komagataeibacter	1
a0351cb0392b12c7b516d57119cc5c9b	D.0: Bacteria; D.1: Actinobacteria; D.2: Actinobacteria; D.3: Propionibacteriales; D.4: Nocardioidaceae; D.5: Nocardioides	0.6
a161155aeeaf07dc6418f02531e187b5	D.0: Bacteria; D.1: Patescibacteria; D.2: Saccharimonadia; D.3: Saccharimonadales	1
a23aae57271e85b3cc08eb1963fc0d82	D.0: Bacteria; D.1: Firmicutes; D.2: Bacilli; D.3: Bacillales; D.4: Paenibacillaceae; D.5: Paenibacillus	1
a8ad93235b64f71db325b82a739770a0	D.0: Bacteria; D.1: Proteobacteria; D.2: Deltaproteobacteria; D.3: Myxococcales; D.4: Blfdi19; D.5: uncultured bacterium	0.6
af831ee8e7d5699ffc47b558267ef1d2	D.0: Bacteria; D.1: Verrucomicrobia; D.2: Verrucomicrobiae; D.3: Chthoniobacterales; D.4: Chthoniobacteraceae; D.5: Candidatus Udaeobacter	0.7
b147e6772b65306c2f8482a6fad22d31	D.0: Bacteria; D.1: Firmicutes; D.2: Bacilli; D.3: Bacillales; D.4: Paenibacillaceae; D.5: Paenibacillus	0.7
b5187e16e5ae8d4d7526c3bcf61f7740	D.0: Bacteria; D.1: Proteobacteria; D.2: Deltaproteobacteria; D.3: Myxococcales	1
b51cb0ab70c0e8dda634e322abe40a88	D.0: Bacteria; D.1: Bacteroidetes; D.2: Bacteroidia; D.3: Cytophagales; D.4: Microscillaceae	0.6
babb7bcdc91835fa44cd25df2d8372fe	D.0: Bacteria; D.1: Proteobacteria; D.2: Gammaproteobacteria; D.3: Oceanospirillales; D.4: Pseudohongiellaceae; D.5: BIyi10	0.7
bcd00125d2761fcb14306449a890576c	D.0: Bacteria; D.1: Acidobacteria; D.2: Subgroup 25; D.3: uncultured bacterium; D.4: ; D.5:	0.8
bda8745753bb401fac118367dd4f71f4	D.0: Bacteria; D.1: Bacteroidetes; D.2: Bacteroidia; D.3: Chitinophagales; D.4: Chitinophagaceae; D.5: Terrimonas	1
c0e6c0c985a46875449942f15befacdd	D.0: Bacteria; D.1: Actinobacteria; D.2: Acidimicrobiia; D.3: Microtrichales; D.4: Microtrichaceae; D.5: uncultured	0.6
c3af9d3956db88db288d79e385c540e6	D.0: Bacteria; D.1: Acidobacteria; D.2: Subgroup 6	1
cc62566db0ea3d581c3ed620eb1ba098	D.0: Bacteria; D.1: Acidobacteria; D.2: Acidobacteriia; D.3: Solibacterales; D.4: Solibacteraceae (Subgroup 3); D.5: Bryobacter	0.7
d3516df9813f21c1ed9756d7384b2ca8	D.0: Bacteria; D.1: Proteobacteria; D.2: Alphaproteobacteria; D.3: Micavibrionales; D.4: uncultured; D.5: metagenome	0.6
e14897d99e2f954f2d85e7185f0fee98	D.0: Bacteria; D.1: Bacteroidetes; D.2: Bacteroidia; D.3: Cytophagales; D.4: Amoebophilaceae; D.5: Candidatus Amoebophilus	1
e2295fc9daf0e744fdfe2178e017eca2	D.0: Bacteria; D.1: Firmicutes; D.2: Clostridia; D.3: Clostridiales; D.4: Clostridiaceae 1; D.5: Clostridium sensu stricto 1	0.8
ea240156107c49e199ef81f1cd3ca2a6	D.0: Bacteria; D.1: Firmicutes; D.2: Bacilli; D.3: Bacillales; D.4: Planococcaceae; D.5: Sporosarcina	1
ecc2b450d432d5d14ff7feb06b0b7e95	D.0: Bacteria; D.1: Proteobacteria; D.2: Deltaproteobacteria; D.3: Desulfarculales; D.4: Desulfarculaceae; D.5: uncultured	0.6
f01e6b6bb9b4e7564fbb7bb43f191c97	D.0: Bacteria; D.1: Proteobacteria; D.2: Deltaproteobacteria; D.3: Myxococcales; D.4: P3OB-42	0.9
fbf7d06be0a5502a6ca9c769658eb1e8	D.0: Bacteria; D.1: Proteobacteria; D.2: Gammaproteobacteria; D.3: Xanthomonadales; D.4: Xanthomonadaceae; D.5: Arenimonas	0.8
fdd59764adb340dc3f1d66d3f12eac81	D.0: Bacteria; D.1: Planctomycetes; D.2: Phycisphaerae; D.3: Tepidisphaerales; D.4: WD2101 soil group; D.5: uncultured bacterium	0.8
fe47fc31c66713d9d583ecae68329fa6	D.0: Bacteria; D.1: Proteobacteria; D.2: Deltaproteobacteria; D.3: Myxococcales; D.4: bacteriap25; D.5: uncultured bacterium	0.9
062b036e259e2678b8c39f01604ad57d	D.0: Bacteria; D.1: Bacteroidetes; D.2: Ignavibacteria; D.3: OPB56; D.4: uncultured bacterium; D.5:	1
10ae1f2abbefca984a0c8c4e7494d78c	D.0: Bacteria; D.1: Verrucomicrobia; D.2: Verrucomicrobiae; D.3: Pedosphaerales; D.4: Pedosphaeraceae; D.5: uncultured bacterium	0.8
1d6375ec313a2f2df29bcd40dde18706	D.0: Bacteria; D.1: Bacteroidetes; D.2: Bacteroidia; D.3: Chitinophagales; D.4: Chitinophagaceae; D.5: Dinghuibacter	0.7
2476b6ea0b0209a7cfd0051ccc4db851	D.0: Bacteria; D.1: Bacteroidetes; D.2: Bacteroidia; D.3: Cytophagales; D.4: Cytophagaceae; D.5: Sporocytophaga	0.6
256512f72c79079e0f7f5b4dff9b6232	D.0: Bacteria; D.1: Proteobacteria; D.2: Deltaproteobacteria	0.6
27cbf84861992837395109e76bfc2a4a	D.0: Bacteria; D.1: Proteobacteria; D.2: Deltaproteobacteria; D.3: Oligoflexales; D.4: 0319-6G20; D.5: uncultured bacterium	0.6
2ce98cfbc35097f176903637cdc246c5	D.0: Bacteria; D.1: Acidobacteria; D.2: Subgroup 6	1
2db2143e6cd0397fb1cd3d5cba64b266	D.0: Bacteria; D.1: Latescibacteria; D.2: uncultured bacterium; D.3: ; D.4: ; D.5:	0.7
39c9e5c0622372746b14f26e07f37690	D.0: Bacteria; D.1: Actinobacteria; D.2: Acidimicrobiia; D.3: IMCC26256; D.4: uncultured bacterium; D.5:	0.8
3a6f51a2b9972a454e023cad4786b575	D.0: Bacteria; D.1: Bacteroidetes; D.2: Bacteroidia; D.3: Bacteroidales; D.4: Rikenellaceae; D.5: Alistipes	0.6
3b03d3895c47830f6ea51052054f4237	D.0: Bacteria; D.1: Bacteroidetes; D.2: Bacteroidia; D.3: Cytophagales; D.4: Microscillaceae; D.5: uncultured	1
5d4b2afc7c73d4afb44aed99f112ad83	D.0: Bacteria; D.1: Gemmatimonadetes; D.2: Gemmatimonadetes; D.3: Gemmatimonadales; D.4: Gemmatimonadaceae; D.5: uncultured	0.7
60861c2fb6bab0f39df3e1afd4708d69	D.0: Bacteria; D.1: Acidobacteria; D.2: Blastocatellia (Subgroup 4); D.3: Blastocatellales; D.4: Blastocatellaceae; D.5: JGI 0001001-H03	0.6
6a5e514f423eac550b71d83cc5a5516c	D.0: Bacteria; D.1: Proteobacteria; D.2: Deltaproteobacteria; D.3: Myxococcales; D.4: Polyangiaceae; D.5: uncultured	0.9
6af1fef7c0e3a1b64e106af2be985bf0	D.0: Bacteria; D.1: Verrucomicrobia; D.2: Verrucomicrobiae; D.3: Pedosphaerales; D.4: Pedosphaeraceae	1
6d66b5725df5d1892c3012b1f022ffe0	D.0: Bacteria; D.1: Bacteroidetes; D.2: Bacteroidia; D.3: Sphingobacteriales; D.4: Sphingobacteriaceae; D.5: Mucilaginibacter	1
6d8743b2cde4ee68a341b59f565d72c5	D.0: Bacteria; D.1: Proteobacteria; D.2: Gammaproteobacteria; D.3: Diplorickettsiales; D.4: Diplorickettsiaceae; D.5: Aquicella	0.8
6f18e39b9f53a10ea3f9a76afb9337b4	D.0: Bacteria; D.1: Proteobacteria; D.2: Gammaproteobacteria; D.3: Betaproteobacteriales; D.4: Nitrosomonadaceae; D.5: MND1	0.9
7102ea7daaecdd85eed54cc6ce579292	D.0: Bacteria; D.1: Proteobacteria; D.2: Alphaproteobacteria; D.3: Dongiales; D.4: Dongiaceae; D.5: Dongia	1
715d62eee33583e65e47a4ab721248dd	D.0: Bacteria; D.1: Firmicutes; D.2: Clostridia; D.3: Clostridiales; D.4: Lachnospiraceae; D.5: Lachnospiraceae NK4A136 group	0.7
723f3c1f350f7a8b1fb5e3bbcdf7df33	D.0: Archaea; D.1: Euryarchaeota; D.2: Thermoplasmata; D.3: Marine Group II; D.4: uncultured archaeon; D.5:	0.6
79a988d0abd346978532c8382e8beb70	D.0: Bacteria; D.1: Bacteroidetes; D.2: Bacteroidia; D.3: Sphingobacteriales; D.4: KD3-93	0.7
7eaa4a1d2a72a9242b7b2cb160620481	D.0: Bacteria; D.1: Actinobacteria; D.2: MB-A2-108; D.3: uncultured bacterium; D.4: ; D.5:	1
81b855c9b3491ad5d619aaad31b7c764	D.0: Bacteria; D.1: Patescibacteria; D.2: Parcubacteria	1
849154d1fef3cbacbdede1343a55ac92	D.0: Bacteria; D.1: Firmicutes; D.2: Bacilli; D.3: Lactobacillales; D.4: Streptococcaceae; D.5: Streptococcus	1
86176f6fb1fd5814b83a8fe4812c0475	D.0: Bacteria; D.1: Proteobacteria; D.2: Deltaproteobacteria; D.3: Myxococcales; D.4: Blfdi19; D.5: uncultured bacterium	0.6
8c09df9ae96f8e6529f6af3e490a6138	D.0: Bacteria; D.1: Proteobacteria; D.2: Gammaproteobacteria; D.3: Betaproteobacteriales	1
91d554135a29128df16073eb8a5f95f4	D.0: Bacteria; D.1: Proteobacteria; D.2: Gammaproteobacteria; D.3: Salinisphaerales; D.4: Solimonadaceae; D.5: Polycyclovorans	0.6
947368280d116bae067ffec917c02251	D.0: Bacteria; D.1: Proteobacteria; D.2: Gammaproteobacteria; D.3: Xanthomonadales; D.4: Rhodanobacteraceae; D.5: Dokdonella	1
96666ef0ae147acfa917443cfe0d398d	D.0: Bacteria; D.1: Bacteroidetes; D.2: Bacteroidia; D.3: Chitinophagales; D.4: 37-13; D.5: uncultured bacterium	0.8
98102e7b759e03310609dcd4ab8a46c7	D.0: Bacteria; D.1: Proteobacteria; D.2: Gammaproteobacteria; D.3: Betaproteobacteriales; D.4: Burkholderiaceae; D.5: Herminiimonas	0.7
9b4f6f655d2786af22b0b625fc97b62f	D.0: Bacteria; D.1: Proteobacteria; D.2: Gammaproteobacteria; D.3: Betaproteobacteriales; D.4: Rhodocyclaceae; D.5: Azoarcus	0.6
9c242bfcf234f99ba74f521c6efccc3a	D.0: Bacteria; D.1: Proteobacteria; D.2: Alphaproteobacteria	1
a87ce819994cdc5f39892b63e1c937ce	D.0: Bacteria; D.1: Bacteroidetes; D.2: Bacteroidia; D.3: Chitinophagales; D.4: Chitinophagaceae; D.5: Niastella	0.7
ab7522d477ce9f21f05bdf656e118ebc	D.0: Bacteria; D.1: Proteobacteria; D.2: Deltaproteobacteria; D.3: Myxococcales; D.4: Archangiaceae; D.5: Archangium	0.6
bb16c288efc4e2445a26d4825a9a7346	D.0: Bacteria; D.1: Proteobacteria; D.2: Alphaproteobacteria; D.3: Acetobacterales; D.4: Acetobacteraceae; D.5: Komagataeibacter	1
bd4b26ea0fa1eb160eb8756a7741977e	D.0: Bacteria; D.1: Acidobacteria; D.2: Subgroup 6; D.3: uncultured bacterium; D.4: ; D.5:	0.6
c53e1ee9419a51d311f1698946712015	D.0: Bacteria; D.1: Actinobacteria; D.2: Actinobacteria; D.3: Kineosporiales; D.4: Kineosporiaceae; D.5: Angustibacter	0.9
c71b2e66c3d0f20708e77cfbda539a36	D.0: Bacteria; D.1: Patescibacteria; D.2: Parcubacteria; D.3: Candidatus Kaiserbacteria	1
ca249533b3dc82f3ab92ef7bf81c4637	D.0: Bacteria; D.1: Acidobacteria; D.2: Blastocatellia (Subgroup 4); D.3: 11-24; D.4: uncultured bacterium; D.5:	0.8
d6b56473a8101c0e359d9d023bd79f6d	D.0: Bacteria; D.1: Planctomycetes; D.2: Phycisphaerae; D.3: Tepidisphaerales; D.4: WD2101 soil group; D.5: uncultured bacterium	0.9
d712ddb665ac99a9fdda252e4c07a7d0	D.0: Bacteria; D.1: Gemmatimonadetes; D.2: Gemmatimonadetes; D.3: Gemmatimonadales; D.4: Gemmatimonadaceae; D.5: uncultured	0.8
d948cd4e8ac32709c661cfc8d7ebff1d	D.0: Bacteria; D.1: Actinobacteria; D.2: Thermoleophilia; D.3: Gaiellales; D.4: Gaiellaceae; D.5: Gaiella	0.7
deb5f79aa440bc08ac9d442a68d92072	D.0: Bacteria; D.1: Armatimonadetes; D.2: Fimbriimonadia; D.3: Fimbriimonadales; D.4: Fimbriimonadaceae; D.5: metagenome	0.8
e05d1cb70e58b570800d716fa9f5f05e	D.0: Bacteria; D.1: Bacteroidetes; D.2: Bacteroidia; D.3: Flavobacteriales; D.4: Flavobacteriaceae; D.5: Flavobacterium	1
eb802fcdd455b35876347058123f26ad	D.0: Bacteria; D.1: Entotheonellaeota; D.2: Entotheonellia; D.3: Entotheonellales; D.4: Entotheonellaceae; D.5: uncultured bacterium	0.7
fc9e29d73a532ee3c162914d09d512c5	D.0: Bacteria; D.1: Verrucomicrobia; D.2: Verrucomicrobiae; D.3: Chthoniobacterales; D.4: Chthoniobacteraceae; D.5: Chthoniobacter	1
fe1fb0567274f9b6273d034453a78a1d	D.0: Bacteria; D.1: Gemmatimonadetes; D.2: Gemmatimonadetes; D.3: Gemmatimonadales; D.4: Gemmatimonadaceae; D.5: uncultured	0.9
062736599b6512b9fffd54edf9cc6e98	D.0: Bacteria; D.1: Actinobacteria; D.2: Acidimicrobiia; D.3: Microtrichales; D.4: Iamiaceae; D.5: Iamia	0.9
099031fcf44e2406727536dafe4db2b2	D.0: Bacteria; D.1: Bacteroidetes; D.2: Bacteroidia; D.3: Sphingobacteriales	1
10b9291d4c28d5658a2dfeff42405c2a	D.0: Bacteria; D.1: Verrucomicrobia; D.2: Verrucomicrobiae; D.3: Pedosphaerales; D.4: Pedosphaeraceae; D.5: Pedosphaera	0.6
1434251ce711d50ef5908af03fe98811	D.0: Bacteria; D.1: Proteobacteria; D.2: Gammaproteobacteria; D.3: Gammaproteobacteria Incertae Sedis; D.4: Unknown Family; D.5: Candidatus Ovatusbacter	0.8
1764a10b79a2e0a95279178d714a135f	D.0: Bacteria; D.1: Latescibacteria; D.2: uncultured bacterium; D.3: ; D.4: ; D.5:	0.8
180234d56fcb4d2da8a9a3195775d77e	D.0: Bacteria; D.1: Actinobacteria; D.2: Actinobacteria; D.3: Micrococcales; D.4: Microbacteriaceae; D.5: Agromyces	1
1d8d82c9bd424f3c16ff5816c852fd38	D.0: Bacteria; D.1: Bacteroidetes; D.2: Bacteroidia; D.3: Chitinophagales; D.4: Chitinophagaceae; D.5: Ferruginibacter	1
1e3d1b672f26d1a3779cc21b0c8cb29e	D.0: Bacteria; D.1: Verrucomicrobia; D.2: Verrucomicrobiae; D.3: Pedosphaerales; D.4: Pedosphaeraceae; D.5: uncultured bacterium	0.8
36d887b77fc8a98bee68f52bbbb74980	D.0: Bacteria; D.1: Bacteroidetes; D.2: Bacteroidia; D.3: Sphingobacteriales; D.4: env.OPS 17; D.5: uncultured bacterium	0.7
386546d281e69d8acbb62aba187af1d2	D.0: Bacteria; D.1: Bacteroidetes; D.2: Bacteroidia; D.3: Cytophagales; D.4: Cyclobacteriaceae; D.5: uncultured	1
3a7e06641b2dc66714b2c9abe4df602a	D.0: Bacteria; D.1: Patescibacteria; D.2: Gracilibacteria; D.3: uncultured bacterium; D.4: ; D.5:	0.8
3cbfe044e71ae9f3745fba51a3a0fa75	D.0: Bacteria; D.1: Acidobacteria; D.2: Acidobacteriia; D.3: Solibacterales; D.4: Solibacteraceae (Subgroup 3); D.5: Bryobacter	0.7
3ed7fb054ff326876cd453a16cffdc54	D.0: Bacteria; D.1: Proteobacteria; D.2: Gammaproteobacteria; D.3: Betaproteobacteriales; D.4: Burkholderiaceae; D.5: Cupriavidus	1
42b7caa75571e3a6f9448708651e3485	D.0: Bacteria; D.1: Actinobacteria; D.2: Acidimicrobiia; D.3: IMCC26256; D.4: uncultured bacterium; D.5:	0.7
44b0edf656fbed77664ad5ffa5ff464a	D.0: Bacteria; D.1: Bacteroidetes; D.2: Bacteroidia; D.3: Chitinophagales; D.4: Chitinophagaceae; D.5: Segetibacter	0.7
46759c8ed95df2732fb2c8e6b7bfe523	D.0: Bacteria; D.1: Proteobacteria; D.2: Deltaproteobacteria; D.3: Oligoflexales; D.4: 0319-6G20; D.5: uncultured bacterium	0.7
5116271664caf63e7e717f9f7d2da1d1	D.0: Bacteria; D.1: Chloroflexi; D.2: Chloroflexia; D.3: Thermomicrobiales; D.4: JG30-KF-CM45; D.5: uncultured bacterium	0.8
55f4cc8b07a8f817ce9a20ad317d9dec	D.0: Bacteria; D.1: Bacteroidetes; D.2: Ignavibacteria; D.3: SJA-28	1
57775b66eb34fbe451169766fe4cc6ed	D.0: Bacteria; D.1: Chloroflexi; D.2: KD4-96; D.3: uncultured bacterium; D.4: ; D.5:	0.7
6583b91d1f9e774a96ea115505bb3858	D.0: Bacteria; D.1: Proteobacteria; D.2: Deltaproteobacteria; D.3: SAR324 clade(Marine group B); D.4: uncultured bacterium; D.5:	0.7
738cfe187b57ffc671c8aece37c018f1	D.0: Bacteria; D.1: Firmicutes; D.2: Clostridia; D.3: Clostridiales; D.4: Ruminococcaceae; D.5: Ruminococcaceae UCG-014	1
74ea497132c43bf38ff74837de664cf4	D.0: Bacteria; D.1: Bacteroidetes; D.2: Bacteroidia; D.3: Cytophagales; D.4: Microscillaceae; D.5: uncultured	0.7
7586e30456680593d5030d7111dc1caf	D.0: Bacteria; D.1: Proteobacteria; D.2: Alphaproteobacteria; D.3: Tistrellales; D.4: Geminicoccaceae	1
761b763977855d6cbf30782e944e3f65	D.0: Bacteria; D.1: Acidobacteria; D.2: Subgroup 6; D.3: uncultured Acidobacteria bacterium; D.4: ; D.5:	0.7
7698d06c2759ad2750b7c4aedba40374	D.0: Bacteria; D.1: Planctomycetes; D.2: Planctomycetacia; D.3: Isosphaerales; D.4: Isosphaeraceae; D.5: uncultured	0.6
773f1e22fe5187c4c8dbb3a9e0a13cdb	D.0: Bacteria; D.1: Bacteroidetes; D.2: Bacteroidia; D.3: Chitinophagales; D.4: Saprospiraceae; D.5: uncultured	0.7
7b20d5d19b89956913e82ab57f6125b6	D.0: Bacteria; D.1: Bacteroidetes; D.2: Bacteroidia; D.3: Cytophagales; D.4: Microscillaceae; D.5: uncultured	1
82143e2225a6253d71805fe2efab8907	D.0: Archaea; D.1: Nanoarchaeaeota; D.2: Woesearchaeia	1
82b7379a827bd6b4c6b6febb18a464ac	D.0: Bacteria; D.1: Actinobacteria; D.2: Thermoleophilia; D.3: Solirubrobacterales; D.4: 67-14; D.5: uncultured bacterium	0.8
85d59dbb2f090bcfc5689ff11b848962	D.0: Bacteria; D.1: Proteobacteria; D.2: Gammaproteobacteria; D.3: Pseudomonadales; D.4: Pseudomonadaceae; D.5: Pseudomonas	1
8614f6b0a2f36dee77fc0eb53785ac9a	D.0: Bacteria; D.1: Proteobacteria; D.2: Deltaproteobacteria	1
88a1d2649d52ae5c520f456b8d65a57b	D.0: Bacteria; D.1: Actinobacteria; D.2: Thermoleophilia; D.3: Gaiellales; D.4: uncultured; D.5: uncultured bacterium	0.6
88a575756bf010f7f9d2e49d097c40d7	D.0: Bacteria; D.1: Verrucomicrobia; D.2: Verrucomicrobiae; D.3: Pedosphaerales; D.4: Pedosphaeraceae	1
9054812c0d8bcb2f107774fdd8e355d0	D.0: Bacteria; D.1: Rokubacteria; D.2: NC10; D.3: Rokubacteriales; D.4: uncultured bacterium; D.5:	1
91ae1d119f78918240434d077b39b450	D.0: Bacteria; D.1: Bacteroidetes; D.2: Bacteroidia; D.3: Chitinophagales; D.4: 37-13; D.5: uncultured bacterium	0.8
93012d517ef3780ee477b8fe2554c366	D.0: Bacteria; D.1: Acidobacteria; D.2: Acidobacteriia; D.3: Solibacterales; D.4: Solibacteraceae (Subgroup 3); D.5: Bryobacter	0.6
97f44fe71f216d7eab80d0a4fa991fa3	D.0: Bacteria; D.1: Gemmatimonadetes; D.2: Gemmatimonadetes; D.3: Gemmatimonadales; D.4: Gemmatimonadaceae; D.5: Gemmatimonas	0.6
9dc060af27883aefc8c094de5b5c4a9c	D.0: Bacteria; D.1: Proteobacteria; D.2: Deltaproteobacteria; D.3: Desulfarculales; D.4: Desulfarculaceae; D.5: uncultured	0.6
a0fb19410eb8bdc36f993d1fd6308510	D.0: Bacteria; D.1: Latescibacteria; D.2: uncultured bacterium; D.3: ; D.4: ; D.5:	0.9
a2e4a3e22f8e0a32129faadf7b58217b	D.0: Bacteria; D.1: Bacteroidetes; D.2: Bacteroidia; D.3: Chitinophagales; D.4: Chitinophagaceae; D.5: Flavisolibacter	0.7
a6c33863c787d063ca6f397f3a163e89	D.0: Bacteria; D.1: Chloroflexi; D.2: Anaerolineae; D.3: Anaerolineales; D.4: Anaerolineaceae; D.5: uncultured	0.7
a7a3ad5c53240a36f398200b8bbac3e2	D.0: Bacteria; D.1: Acidobacteria; D.2: Thermoanaerobaculia; D.3: Thermoanaerobaculales; D.4: Thermoanaerobaculaceae; D.5: Subgroup 10	0.6
aa5c82363daaff5399c651d0883a580b	D.0: Bacteria; D.1: Bacteroidetes; D.2: Bacteroidia; D.3: Cytophagales; D.4: Spirosomaceae; D.5: Emticicia	1
aed6ac89e2be2d658abd8e78a6beb498	D.0: Bacteria; D.1: Proteobacteria; D.2: Deltaproteobacteria; D.3: Myxococcales; D.4: Haliangiaceae; D.5: Haliangium	0.6
b2bb9d11684e3596c89d609abf22b398	D.0: Bacteria; D.1: Verrucomicrobia; D.2: Verrucomicrobiae; D.3: Chthoniobacterales; D.4: Chthoniobacteraceae; D.5: Chthoniobacter	1
b8d7ced53e60bdab06f3c026af5fcbb3	D.0: Bacteria; D.1: Proteobacteria; D.2: Gammaproteobacteria; D.3: Xanthomonadales; D.4: Xanthomonadaceae; D.5: Thermomonas	0.7
c1b55f903b5322d81891b13e0661fc18	D.0: Bacteria; D.1: Planctomycetes; D.2: Phycisphaerae; D.3: Phycisphaerales; D.4: Phycisphaeraceae; D.5: AKYG587	0.8
c2875f189c11142d38ce25ccb5b775e2	D.0: Bacteria; D.1: Actinobacteria; D.2: Acidimicrobiia; D.3: Microtrichales; D.4: Ilumatobacteraceae; D.5: uncultured	1
c65690e065b519ae358cc923e18b1640	D.0: Bacteria; D.1: Actinobacteria; D.2: Thermoleophilia; D.3: Gaiellales; D.4: Gaiellaceae; D.5: Gaiella	0.7
c94572a0794daf10ce1af70c7204d9e7	D.0: Bacteria; D.1: Firmicutes; D.2: Bacilli; D.3: Bacillales; D.4: Paenibacillaceae; D.5: Paenibacillus	1
c96f741f70030f399af59e54e38a10aa	D.0: Bacteria; D.1: Bacteroidetes; D.2: Bacteroidia; D.3: Chitinophagales; D.4: uncultured; D.5: uncultured bacterium	0.6
ca47f1641f595e7c057ed256889e022f	D.0: Bacteria; D.1: Proteobacteria; D.2: Deltaproteobacteria; D.3: Myxococcales; D.4: Haliangiaceae; D.5: Haliangium	0.8
ca75b6e2daba05eb4cfdd4eb267dee69	D.0: Bacteria; D.1: Chloroflexi; D.2: Chloroflexia; D.3: Chloroflexales; D.4: Roseiflexaceae; D.5: uncultured	0.9
caf5fb2444dfbe3e2dcc6764f3811160	D.0: Bacteria; D.1: Bacteroidetes; D.2: Bacteroidia; D.3: Chitinophagales; D.4: Chitinophagaceae; D.5: Flavisolibacter	1
d31c8aaaa05b49bc2bd0e7fb96775696	D.0: Bacteria; D.1: Verrucomicrobia; D.2: Verrucomicrobiae; D.3: Pedosphaerales; D.4: Pedosphaeraceae; D.5: metagenome	0.6
d6961cd44b3c941d59d17e2a20264f60	D.0: Bacteria; D.1: Proteobacteria; D.2: Deltaproteobacteria; D.3: Bdellovibrionales; D.4: Bacteriovoracaceae; D.5: Peredibacter	0.6
de5dc4243ec39a3e9288e439ef4f64bb	D.0: Bacteria; D.1: Bacteroidetes; D.2: Bacteroidia; D.3: Chitinophagales; D.4: Saprospiraceae; D.5: uncultured	0.6
ea192ff9ca310a15dd1f9c4d77966252	D.0: Bacteria; D.1: Bacteroidetes; D.2: Bacteroidia; D.3: Sphingobacteriales; D.4: AKYH767	0.8
ee91fe693cfde6a4a1c436e7ce75a993	D.0: Bacteria; D.1: Proteobacteria; D.2: Gammaproteobacteria; D.3: Cellvibrionales; D.4: Halieaceae; D.5: OM60(NOR5) clade	1
f099c29483d6125afeffadeda471c851	D.0: Bacteria; D.1: Patescibacteria; D.2: Parcubacteria; D.3: Candidatus Adlerbacteria	1
f173077ee48b7e780174ba5e8ff0ca8c	D.0: Bacteria; D.1: Proteobacteria; D.2: Deltaproteobacteria; D.3: Myxococcales; D.4: Polyangiaceae; D.5: Pajaroellobacter	1
fccff711681b6dc7694a045423c0c01b	D.0: Bacteria; D.1: Bacteroidetes; D.2: Bacteroidia; D.3: Cytophagales; D.4: Hymenobacteraceae; D.5: Pontibacter	0.6
04d0c43eb8dcd80a9e39e233f18d999b	D.0: Bacteria; D.1: Proteobacteria; D.2: Deltaproteobacteria; D.3: Myxococcales; D.4: BIrii41; D.5: metagenome	0.8
0681d54df5d9017246ed564d653e6d2c	D.0: Bacteria; D.1: Verrucomicrobia; D.2: Verrucomicrobiae; D.3: Chthoniobacterales; D.4: Terrimicrobiaceae; D.5: Terrimicrobium	0.8
07d76deb60c3f6cc6ccc815d10f5b400	D.0: Bacteria; D.1: Bacteroidetes; D.2: Bacteroidia; D.3: Chitinophagales; D.4: Chitinophagaceae; D.5: uncultured	0.8
11428caf5d598dc1746026a11aeb0f62	D.0: Bacteria; D.1: Proteobacteria; D.2: Gammaproteobacteria; D.3: Betaproteobacteriales; D.4: SC-I-84	1
13829c23c6a04f5c13cbab5332ed58ef	D.0: Bacteria; D.1: Bacteroidetes; D.2: Bacteroidia; D.3: Chitinophagales; D.4: Chitinophagaceae; D.5: uncultured	1
14f2cadcba97be7c54a42fbc9404578e	D.0: Bacteria; D.1: Firmicutes; D.2: Bacilli; D.3: Bacillales; D.4: Paenibacillaceae; D.5: Paenibacillus	1
184aa279bbf2c5b63ebd23be46a907f5	D.0: Bacteria; D.1: Bacteroidetes; D.2: Bacteroidia; D.3: Sphingobacteriales; D.4: Sphingobacteriaceae; D.5: Pedobacter	0.7
1bffb2fe24a5f391b0e5490c85ea39ff	D.0: Bacteria; D.1: Planctomycetes; D.2: Phycisphaerae; D.3: Tepidisphaerales; D.4: WD2101 soil group; D.5: uncultured bacterium	1
21d119db082ce23187a3af48fe7e10a8	D.0: Bacteria; D.1: Actinobacteria; D.2: Thermoleophilia; D.3: Solirubrobacterales; D.4: Solirubrobacteraceae	0.8
29c0045fc0a2ae41c2a9576ed98f9d93	D.0: Bacteria; D.1: Bacteroidetes; D.2: Bacteroidia; D.3: Sphingobacteriales; D.4: env.OPS 17	1
2c75316e3932b303d0459dd6082613fa	D.0: Bacteria; D.1: Bacteroidetes; D.2: Ignavibacteria; D.3: SJA-28	1
2cc0d8e32010c9e06e3dcfcd4b7d5231	D.0: Bacteria; D.1: Acidobacteria; D.2: Blastocatellia (Subgroup 4); D.3: Pyrinomonadales; D.4: Pyrinomonadaceae; D.5: RB41	0.6
2d5392c0e2b58ba613dc193d82debf6d	D.0: Bacteria; D.1: Proteobacteria; D.2: Deltaproteobacteria; D.3: Myxococcales; D.4: bacteriap25; D.5: uncultured bacterium	0.9
3144b0528fc17a0e4e6ea0ded7a43dd2	D.0: Bacteria; D.1: Bacteroidetes; D.2: Bacteroidia; D.3: Chitinophagales; D.4: Chitinophagaceae; D.5: Terrimonas	0.7
32848b35546f470c8b5e2570ec55569e	D.0: Bacteria; D.1: Chloroflexi; D.2: Anaerolineae; D.3: RBG-13-54-9; D.4: uncultured bacterium; D.5:	0.9
3ac46fe525005adcaa00e44092ad858f	D.0: Bacteria; D.1: Actinobacteria; D.2: Actinobacteria; D.3: Micrococcales; D.4: Microbacteriaceae; D.5: Agromyces	1
3bb747f6e5b77c7d157ac5b963facd2f	D.0: Bacteria; D.1: Cyanobacteria; D.2: Melainabacteria; D.3: Obscuribacterales; D.4: uncultured bacterium; D.5:	1
4026a099755993e9c6c0bb723fbea407	D.0: Bacteria; D.1: Chloroflexi; D.2: JG30-KF-CM66; D.3: uncultured bacterium; D.4: ; D.5:	0.7
44e471fe2fb9d6c654a41f83a7c5243d	D.0: Bacteria; D.1: Cyanobacteria; D.2: Oxyphotobacteria; D.3: Chloroplast	1
482c1553555bade580d0bef8804f1b3b	D.0: Bacteria; D.1: Chloroflexi; D.2: Anaerolineae; D.3: SBR1031; D.4: uncultured bacterium; D.5:	0.9
4ed8ffe694741c2f2e31bd42797815e8	D.0: Bacteria; D.1: Firmicutes; D.2: Bacilli; D.3: Lactobacillales; D.4: Lactobacillaceae; D.5: Lactobacillus	1
5008b7fafa4995244c5a70338fbc20d9	D.0: Bacteria; D.1: Actinobacteria; D.2: MB-A2-108; D.3: uncultured bacterium; D.4: ; D.5:	0.6
5285dab4960a1a9316512889736a7eab	D.0: Bacteria; D.1: Acidobacteria; D.2: Subgroup 6	1
5296528004be2a5e8b7beaf8073bb768	D.0: Bacteria; D.1: Proteobacteria; D.2: Deltaproteobacteria; D.3: Myxococcales; D.4: P3OB-42; D.5: uncultured bacterium	0.9
52c5a86616cabcb24948972d54cbd360	D.0: Bacteria; D.1: Chloroflexi; D.2: KD4-96; D.3: uncultured bacterium; D.4: ; D.5:	0.8
56ae29a9ee272d00ed1fafa420f608b4	D.0: Bacteria; D.1: Chloroflexi; D.2: Chloroflexia; D.3: Chloroflexales; D.4: Roseiflexaceae; D.5: uncultured	0.8
58602d568a9609cdca877b4e763eabe6	D.0: Bacteria; D.1: Planctomycetes; D.2: OM190; D.3: uncultured bacterium; D.4: ; D.5:	0.8
622c97d7eac710d57caa306304b38a10	D.0: Bacteria; D.1: Proteobacteria; D.2: Deltaproteobacteria; D.3: Oligoflexales; D.4: 0319-6G20; D.5: uncultured bacterium	0.7
6708ee3b2f073691873487eff2107e9e	D.0: Bacteria; D.1: Proteobacteria; D.2: Alphaproteobacteria; D.3: Rhizobiales	1
67c3f34a797fed8b1791110e48e65f39	D.0: Bacteria; D.1: Actinobacteria; D.2: Acidimicrobiia; D.3: Microtrichales; D.4: uncultured; D.5: uncultured bacterium	0.8
69289d36aa0a606bdbd29636149310b6	D.0: Bacteria; D.1: Patescibacteria; D.2: Parcubacteria; D.3: Candidatus Kaiserbacteria; D.4: uncultured bacterium; D.5:	0.7
6cd2f971d0458c1c6a2d8a3b1487aadf	D.0: Bacteria; D.1: Gemmatimonadetes; D.2: Longimicrobia; D.3: Longimicrobiales; D.4: Longimicrobiaceae; D.5: uncultured bacterium	0.6
6e5d43b4047d91f4a98de020f766923f	D.0: Bacteria; D.1: Bacteroidetes; D.2: Bacteroidia; D.3: Sphingobacteriales; D.4: Sphingobacteriaceae; D.5: Pedobacter	1
728e361d9b706dd640dc528376099b2a	D.0: Bacteria; D.1: Acidobacteria; D.2: Subgroup 22; D.3: uncultured bacterium; D.4: ; D.5:	0.9
7740c412c3294f0dfbcc19e17ca5328a	D.0: Bacteria; D.1: Planctomycetes; D.2: Phycisphaerae; D.3: Phycisphaerales; D.4: Phycisphaeraceae; D.5: AKYG587	0.8
777297eccc2fc3989a7a1e58e4b5e4bf	D.0: Bacteria; D.1: Verrucomicrobia; D.2: Verrucomicrobiae; D.3: Pedosphaerales; D.4: Pedosphaeraceae	1
7822fa4258934e694bf3f1303522d88a	D.0: Bacteria; D.1: Bacteroidetes; D.2: Bacteroidia; D.3: Sphingobacteriales; D.4: Sphingobacteriaceae; D.5: Solitalea	0.7
79ab6380245dc421cdba99be5f540742	D.0: Bacteria; D.1: Proteobacteria; D.2: Deltaproteobacteria; D.3: Bdellovibrionales; D.4: Bdellovibrionaceae; D.5: Bdellovibrio	1
82e6442d049aab1dff94ec615ab7a8f1	D.0: Bacteria; D.1: Proteobacteria; D.2: Deltaproteobacteria; D.3: Myxococcales; D.4: Haliangiaceae; D.5: Haliangium	0.9
886035563b8a01568b538c14ece000fe	D.0: Bacteria; D.1: Verrucomicrobia; D.2: Verrucomicrobiae; D.3: Chthoniobacterales; D.4: Chthoniobacteraceae; D.5: Chthoniobacter	1
92095a69c0e46d7caed7dc396dce1545	D.0: Archaea; D.1: Nanoarchaeaeota; D.2: Woesearchaeia	1
943567fa563ab435976d9f4a0d6a3218	D.0: Bacteria; D.1: Chlamydiae; D.2: Chlamydiae; D.3: Chlamydiales; D.4: Simkaniaceae	0.6
95cac90620f3ed08c26be75d44f85e64	D.0: Bacteria; D.1: Acidobacteria; D.2: Subgroup 22; D.3: uncultured bacterium; D.4: ; D.5:	0.7
9635645310c84e84d27bfd14fa8b5141	D.0: Bacteria; D.1: Acidobacteria; D.2: Blastocatellia (Subgroup 4); D.3: Blastocatellales; D.4: Blastocatellaceae; D.5: JGI 0001001-H03	0.6
9b34478b9a2a4677b7ffb343f7af5ae0	D.0: Bacteria; D.1: Acidobacteria; D.2: Thermoanaerobaculia; D.3: Thermoanaerobaculales; D.4: Thermoanaerobaculaceae; D.5: Subgroup 10	0.7
9d3c098c4b19bd742ae1e189480246d8	D.0: Bacteria; D.1: Verrucomicrobia; D.2: Verrucomicrobiae; D.3: Opitutales; D.4: Opitutaceae	1
a19c3fe6600e04198922bea477d5e09f	D.0: Bacteria; D.1: Cyanobacteria; D.2: Melainabacteria; D.3: Obscuribacterales; D.4: uncultured bacterium; D.5:	1
a3360d4ed8dc537a2633428fbecc1743	D.0: Bacteria; D.1: Gemmatimonadetes; D.2: Gemmatimonadetes; D.3: Gemmatimonadales; D.4: Gemmatimonadaceae; D.5: Gemmatirosa	0.6
aed58dc853584c0dd43bad7ae9d9d174	D.0: Bacteria; D.1: Actinobacteria; D.2: Actinobacteria; D.3: Micromonosporales; D.4: Micromonosporaceae; D.5: Catellatospora	0.6
af8d28f9bbb44f1847aa4b15f1228c27	D.0: Bacteria; D.1: Bacteroidetes; D.2: Bacteroidia; D.3: Sphingobacteriales; D.4: Sphingobacteriaceae; D.5: Mucilaginibacter	1
b1421b0aeec98c67d357e1effc7e14f0	D.0: Bacteria; D.1: Bacteroidetes; D.2: Bacteroidia; D.3: Chitinophagales; D.4: Chitinophagaceae; D.5: Ferruginibacter	1
b8a702406e0891d7f1ecab5e55bc6b0c	D.0: Bacteria; D.1: Firmicutes; D.2: Clostridia; D.3: Clostridiales; D.4: Clostridiaceae 1; D.5: Clostridium sensu stricto 12	1
be503ab647fbc1117f04ad71b1f1ac99	D.0: Bacteria; D.1: Bacteroidetes; D.2: Bacteroidia; D.3: Cytophagales; D.4: Microscillaceae; D.5: Chryseolinea	0.7
c1f159414be5d5ad9771506f84e166c1	D.0: Bacteria; D.1: Actinobacteria; D.2: Actinobacteria; D.3: Micrococcales; D.4: Micrococcaceae; D.5: Pseudarthrobacter	0.6
c6ddac7b7cb791c98cbe6c23cd850fa4	D.0: Bacteria; D.1: Verrucomicrobia; D.2: Verrucomicrobiae; D.3: Chthoniobacterales; D.4: Chthoniobacteraceae; D.5: Chthoniobacter	0.7
d07d7c1e8ffa910b8feb1465730e4832	D.0: Bacteria; D.1: Acidobacteria; D.2: Subgroup 25; D.3: uncultured bacterium; D.4: ; D.5:	0.8
d1375508aa55cc6408ba68b3dc347dea	D.0: Bacteria; D.1: Bacteroidetes; D.2: Bacteroidia; D.3: Chitinophagales; D.4: Chitinophagaceae; D.5: Parafilimonas	0.6
e05a51c7460fd0b1cd985b1bf68c4646	D.0: Bacteria; D.1: Proteobacteria; D.2: Deltaproteobacteria; D.3: Bdellovibrionales; D.4: Bdellovibrionaceae; D.5: Bdellovibrio	1
e38aa2f56caadf1fde277b2b47e126f6	D.0: Bacteria; D.1: Bacteroidetes; D.2: Bacteroidia; D.3: Sphingobacteriales; D.4: Sphingobacteriaceae; D.5: Mucilaginibacter	0.7
e98bfdf369d284e2d58d208257865d36	D.0: Bacteria; D.1: Chloroflexi; D.2: Chloroflexia; D.3: Thermomicrobiales; D.4: JG30-KF-CM45	1
eba7eb421c6b877cedb3c55ba19ea4e7	D.0: Bacteria; D.1: Proteobacteria; D.2: Gammaproteobacteria; D.3: Vibrionales; D.4: Vibrionaceae; D.5: Vibrio	1
f4eab01a71fc90bc0865bdf02b4ec611	D.0: Bacteria; D.1: Rokubacteria; D.2: NC10; D.3: Rokubacteriales; D.4: uncultured bacterium; D.5:	0.9
f89296a02e6dc5fe1ef0d6965f429bf1	D.0: Bacteria; D.1: Acidobacteria; D.2: Subgroup 6	1
04b28d57ec58006e168b6ec2a5746e41	D.0: Bacteria; D.1: Bacteroidetes; D.2: Ignavibacteria; D.3: SJA-28; D.4: uncultured bacterium; D.5:	0.6
07b3d711b9e455c4311ab70a74cba3e8	D.0: Bacteria; D.1: Bacteroidetes; D.2: Bacteroidia; D.3: Sphingobacteriales; D.4: AKYH767	1
0a30c2bca520471772698f73bb7c7509	D.0: Bacteria; D.1: Actinobacteria; D.2: Actinobacteria; D.3: PeM15; D.4: uncultured bacterium; D.5:	0.7
0d8edf1bbae8b8a3d5645c43ae16ae61	D.0: Archaea; D.1: Thaumarchaeota; D.2: Nitrososphaeria; D.3: Nitrososphaerales; D.4: Nitrososphaeraceae; D.5: Candidatus Nitrososphaera	0.8
0dc187878809a1ed4ca90e70d665caba	D.0: Bacteria; D.1: Chloroflexi; D.2: Chloroflexia; D.3: Chloroflexales; D.4: Roseiflexaceae; D.5: uncultured	0.7
0e56b03727d42dc61cfd4257c6459e94	D.0: Bacteria; D.1: Acidobacteria; D.2: Subgroup 6	1
12b965c9052ead91e55e6eb9f904929e	D.0: Bacteria; D.1: Firmicutes; D.2: Bacilli; D.3: Bacillales; D.4: Paenibacillaceae; D.5: Paenibacillus	1
13912bd9604a06a989bce4767010dca0	D.0: Bacteria; D.1: Actinobacteria; D.2: Acidimicrobiia; D.3: Microtrichales; D.4: uncultured; D.5: uncultured bacterium	0.6
1652bb03dd95e23e9f16263cb869568d	D.0: Bacteria; D.1: Actinobacteria; D.2: MB-A2-108; D.3: uncultured bacterium; D.4: ; D.5:	0.7
16e7227f59dde316badc389fa8f7717a	D.0: Bacteria; D.1: Proteobacteria; D.2: Deltaproteobacteria; D.3: Bdellovibrionales; D.4: Bdellovibrionaceae; D.5: Bdellovibrio	1
17df3b0c7bde0e7974bb2cc8236d6c67	D.0: Bacteria; D.1: Proteobacteria; D.2: Deltaproteobacteria; D.3: Myxococcales; D.4: Archangiaceae	0.6
1973b592bc8ab6a787d7c4812b9f86e8	D.0: Bacteria; D.1: Gemmatimonadetes; D.2: Gemmatimonadetes; D.3: Gemmatimonadales; D.4: Gemmatimonadaceae; D.5: Gemmatimonas	0.6
2069ab3b55e35fd1f629bf8705abad5d	D.0: Bacteria; D.1: Verrucomicrobia; D.2: Verrucomicrobiae; D.3: Pedosphaerales; D.4: Pedosphaeraceae; D.5: uncultured bacterium	0.8
20bbc76511399c1adf945e8d5ac329ec	D.0: Bacteria; D.1: BRC1; D.2: uncultured bacterium; D.3: ; D.4: ; D.5:	0.8
265c3bd7e6e3f2a132eb0cd8541d7c22	D.0: Bacteria; D.1: Proteobacteria; D.2: Deltaproteobacteria; D.3: Desulfuromonadales; D.4: Geobacteraceae; D.5: Geobacter	0.7
279ab43491991ad32f55e1da0b8542ce	D.0: Bacteria; D.1: Acidobacteria; D.2: Subgroup 6; D.3: uncultured bacterium; D.4: ; D.5:	0.9
2922fc5942b21088460c7d228c184f3b	D.0: Bacteria; D.1: Actinobacteria; D.2: Thermoleophilia; D.3: uncultured; D.4: uncultured bacterium; D.5:	0.9
312913fec52ed91a79ebaa85574e3f9a	D.0: Bacteria; D.1: Verrucomicrobia; D.2: Verrucomicrobiae; D.3: Pedosphaerales; D.4: Pedosphaeraceae; D.5: uncultured bacterium	0.6
3493df98c338d00c884dd2432cd19ec4	D.0: Bacteria; D.1: Bacteroidetes; D.2: Bacteroidia; D.3: Sphingobacteriales; D.4: env.OPS 17; D.5: uncultured bacterium	0.8
3c0feedc7d5506fd931fa634abc4ac26	D.0: Bacteria; D.1: Acidobacteria; D.2: Thermoanaerobaculia; D.3: Thermoanaerobaculales; D.4: Thermoanaerobaculaceae; D.5: Subgroup 10	0.6
3d58206844f32c883f8b3e45666d746e	D.0: Bacteria; D.1: Patescibacteria; D.2: Saccharimonadia; D.3: Saccharimonadales; D.4: uncultured bacterium; D.5:	0.8
40503b0cffa1beeef5e5a17f8652a5f1	D.0: Bacteria; D.1: Chloroflexi; D.2: TK10; D.3: uncultured bacterium; D.4: ; D.5:	0.9
418441b3b2e2c059daa35a91ca449058	D.0: Bacteria; D.1: Bacteroidetes; D.2: Bacteroidia; D.3: Chitinophagales; D.4: 37-13	1
4382c6dc758c1159ff8dce19c9b050c7	D.0: Bacteria; D.1: Proteobacteria; D.2: Deltaproteobacteria; D.3: Myxococcales; D.4: Polyangiaceae	0.7
445e9955e14d132d8f0b8152d1775232	D.0: Bacteria; D.1: Patescibacteria; D.2: Parcubacteria	1
4526d1dd6e807a642454476840eeeea2	D.0: Bacteria; D.1: Verrucomicrobia; D.2: Verrucomicrobiae; D.3: Pedosphaerales; D.4: Pedosphaeraceae; D.5: uncultured bacterium	1
47d986c4a8d1b4370ee183acb6f4f2f2	D.0: Bacteria; D.1: Proteobacteria; D.2: Gammaproteobacteria; D.3: Cellvibrionales; D.4: Halieaceae; D.5: OM60(NOR5) clade	0.9
495ce4a294f640486ea7c074d3c4d078	D.0: Bacteria; D.1: Actinobacteria; D.2: Acidimicrobiia; D.3: IMCC26256; D.4: uncultured bacterium; D.5:	0.7
4dce212c5469477dacd9c933c02816c2	D.0: Bacteria; D.1: Proteobacteria; D.2: Alphaproteobacteria; D.3: Reyranellales; D.4: Reyranellaceae; D.5: Reyranella	1
5055f03fe4c24ba696c68fd03b2bfb10	D.0: Bacteria; D.1: Proteobacteria; D.2: Gammaproteobacteria; D.3: Betaproteobacteriales; D.4: Burkholderiaceae; D.5: uncultured	1
54514bdf7cb03f706db22dc14e47952d	D.0: Bacteria; D.1: Proteobacteria; D.2: Deltaproteobacteria; D.3: Myxococcales	1
5aa934d489fd11e16a47a2142e074691	D.0: Bacteria; D.1: Acidobacteria; D.2: Acidobacteriia; D.3: Solibacterales; D.4: Solibacteraceae (Subgroup 3); D.5: Bryobacter	0.7
5c7544b59e28b9189a7b18f3a79c1939	D.0: Bacteria; D.1: Proteobacteria; D.2: Alphaproteobacteria; D.3: Acetobacterales; D.4: Acetobacteraceae; D.5: Komagataeibacter	1
5da650232161d9c4f38826a7a8d97e19	D.0: Bacteria; D.1: Patescibacteria; D.2: Saccharimonadia; D.3: Saccharimonadales; D.4: uncultured bacterium; D.5:	0.6
5fc0975af7f1185f625965e51f8e34f9	D.0: Bacteria; D.1: Gemmatimonadetes; D.2: Gemmatimonadetes; D.3: Gemmatimonadales; D.4: Gemmatimonadaceae; D.5: uncultured	1
6717e88b5455f2a48b17308e5148a456	D.0: Bacteria; D.1: Bacteroidetes; D.2: Bacteroidia; D.3: Cytophagales; D.4: Microscillaceae; D.5: uncultured	0.9
674c23c8a8681705f3c87d632018470b	D.0: Bacteria; D.1: Verrucomicrobia; D.2: Verrucomicrobiae; D.3: Pedosphaerales; D.4: Pedosphaeraceae; D.5: uncultured bacterium	0.6
690c14ce8203152f735c20fb124175de	D.0: Bacteria; D.1: Proteobacteria; D.2: Gammaproteobacteria; D.3: Steroidobacterales; D.4: Steroidobacteraceae	1
6a78e738528d87e76954636d8f66ea1b	D.0: Bacteria; D.1: Bacteroidetes; D.2: Bacteroidia; D.3: Cytophagales; D.4: Hymenobacteraceae; D.5: Pontibacter	1
6bd29348bec4bb6ef2e9a72bab4f3c9a	D.0: Bacteria; D.1: Verrucomicrobia; D.2: Verrucomicrobiae; D.3: Opitutales; D.4: Opitutaceae; D.5: Opitutus	0.9
7228cbb5b1f074e25e7b6835f799e3c0	D.0: Bacteria; D.1: Planctomycetes; D.2: Phycisphaerae; D.3: Tepidisphaerales; D.4: WD2101 soil group; D.5: uncultured bacterium	0.6
774104f1767b7671c735ec628a997f4e	D.0: Bacteria; D.1: Chloroflexi; D.2: Anaerolineae; D.3: SBR1031; D.4: A4b; D.5: metagenome	0.6
77c4954a49890ee8c32d90d492b384aa	D.0: Bacteria; D.1: Proteobacteria; D.2: Alphaproteobacteria; D.3: Sphingomonadales; D.4: Sphingomonadaceae; D.5: Sphingomonas	1
7b753d961f17957e1fdc249bec4e53b7	D.0: Bacteria; D.1: Verrucomicrobia; D.2: Verrucomicrobiae; D.3: Pedosphaerales; D.4: Pedosphaeraceae	1
7d378623dd1b66d0ca55740146d949d6	D.0: Bacteria; D.1: Patescibacteria; D.2: Saccharimonadia; D.3: Saccharimonadales; D.4: uncultured bacterium; D.5:	0.8
7e62c0cb59b86208c24a164734bdee68	D.0: Bacteria; D.1: Proteobacteria; D.2: Deltaproteobacteria; D.3: RCP2-54	0.6
7fef1d4a08f98cf6f8eaa02f1503b002	D.0: Bacteria; D.1: Verrucomicrobia; D.2: Verrucomicrobiae; D.3: Pedosphaerales; D.4: Pedosphaeraceae; D.5: uncultured bacterium	0.6
811272650a85d6208fb7ae12088172bc	D.0: Bacteria; D.1: Proteobacteria; D.2: Deltaproteobacteria; D.3: Bdellovibrionales; D.4: Bdellovibrionaceae; D.5: Bdellovibrio	0.9
84e6a0c5c14c26c2f73ea2691a49e94e	D.0: Bacteria; D.1: Actinobacteria; D.2: Actinobacteria; D.3: Micromonosporales; D.4: Micromonosporaceae	1
887e7c879007b38a27e99d84d3fa900c	D.0: Bacteria; D.1: Actinobacteria; D.2: Acidimicrobiia; D.3: IMCC26256; D.4: uncultured bacterium; D.5:	0.7
888314d73e47581d5408834f3565ba0e	D.0: Bacteria; D.1: Bacteroidetes; D.2: Bacteroidia; D.3: Chitinophagales; D.4: Chitinophagaceae; D.5: Segetibacter	0.6
8a410d52aff38e3bc1aca3414da8d8e6	D.0: Bacteria; D.1: Proteobacteria; D.2: Gammaproteobacteria; D.3: Xanthomonadales; D.4: Xanthomonadaceae; D.5: Arenimonas	0.8
8e0eb451c92d97ce27b94fad4703a952	D.0: Bacteria; D.1: Verrucomicrobia; D.2: Verrucomicrobiae; D.3: Pedosphaerales; D.4: Pedosphaeraceae; D.5: uncultured bacterium	0.9
8eaafeb3ef9dc0c9139ad1c40be77cdd	D.0: Bacteria; D.1: Chloroflexi; D.2: Anaerolineae; D.3: SBR1031; D.4: uncultured bacterium; D.5:	0.7
8fb597ef8d6635f7e8ab32da65bae3d2	D.0: Bacteria; D.1: Proteobacteria; D.2: Alphaproteobacteria; D.3: Acetobacterales; D.4: Acetobacteraceae; D.5: Komagataeibacter	0.9
902b22655c732032933ed5ca51b0942a	D.0: Bacteria; D.1: Bacteroidetes; D.2: Bacteroidia; D.3: Sphingobacteriales; D.4: env.OPS 17; D.5: uncultured bacterium	0.7
926f02ac9ca31a7bc88ab289653c2133	D.0: Bacteria; D.1: Actinobacteria; D.2: Thermoleophilia; D.3: uncultured; D.4: uncultured bacterium; D.5:	0.8
9c2e33ae5abb1213d223917f7db7fb0d	D.0: Bacteria; D.1: Bacteroidetes; D.2: Bacteroidia; D.3: Cytophagales; D.4: Microscillaceae; D.5: uncultured	0.6
9c35919c8d5ae6a6d7d57071260fbe4d	D.0: Bacteria; D.1: Bacteroidetes; D.2: Bacteroidia; D.3: Sphingobacteriales; D.4: AKYH767; D.5: metagenome	0.6
9db3af861baf39ead71c4837e2e3c7ef	D.0: Bacteria; D.1: Actinobacteria; D.2: Acidimicrobiia; D.3: IMCC26256; D.4: uncultured bacterium; D.5:	0.8
a25eac4612fccb0baf3fec3798eeee13	D.0: Bacteria; D.1: Proteobacteria; D.2: Gammaproteobacteria; D.3: Betaproteobacteriales; D.4: Burkholderiaceae; D.5: Delftia	1
a68bdf864fd1681d5d25e0aa2545e9b9	D.0: Bacteria; D.1: Firmicutes; D.2: Clostridia; D.3: Clostridiales; D.4: Ruminococcaceae; D.5: uncultured	1
a78cbcef5e61d158991a4115a0a312e7	D.0: Bacteria; D.1: Actinobacteria; D.2: Thermoleophilia; D.3: Solirubrobacterales; D.4: Solirubrobacteraceae; D.5: Conexibacter	0.7
a987b86d9bf233550471d634ba1a5d29	D.0: Bacteria; D.1: Omnitrophicaeota; D.2: uncultured bacterium; D.3: ; D.4: ; D.5:	0.8
aaf6542707ff1fb4d3be390176855617	D.0: Bacteria; D.1: Proteobacteria; D.2: Deltaproteobacteria; D.3: Myxococcales	1
aecd5e1a59051d7832b359d5f0a5bf6b	D.0: Bacteria; D.1: Gemmatimonadetes; D.2: Gemmatimonadetes; D.3: Gemmatimonadales; D.4: Gemmatimonadaceae; D.5: Gemmatimonas	0.7
b2ce3f96e97bebaeaf590657a55f659e	D.0: Bacteria; D.1: Fibrobacteres; D.2: Fibrobacteria; D.3: Fibrobacterales; D.4: Fibrobacteraceae; D.5: uncultured	1
ba6c2d62e363fa70fffbd4c049a28aba	D.0: Bacteria; D.1: Actinobacteria; D.2: Thermoleophilia; D.3: Solirubrobacterales; D.4: Solirubrobacteraceae; D.5: Conexibacter	0.6
bf8c951f12e8d0155e3f01df589a7c2b	D.0: Bacteria; D.1: Chloroflexi; D.2: Anaerolineae; D.3: RBG-13-54-9; D.4: uncultured bacterium; D.5:	0.7
c14b0503723779666eaa66a7a92a8807	D.0: Bacteria; D.1: Bacteroidetes; D.2: Bacteroidia; D.3: Chitinophagales; D.4: Saprospiraceae; D.5: uncultured	0.6
c1dd4d03dda9d820f2e1414dff1ac5e0	D.0: Bacteria; D.1: Verrucomicrobia; D.2: Verrucomicrobiae; D.3: Pedosphaerales; D.4: Pedosphaeraceae; D.5: uncultured bacterium	0.7
c6b3f65478387458a04fb2c7768415fa	D.0: Bacteria; D.1: Verrucomicrobia; D.2: Verrucomicrobiae; D.3: Pedosphaerales; D.4: Pedosphaeraceae; D.5: uncultured bacterium	0.7
cb27d093a6e7c50ae5c5bd527fc3728c	D.0: Bacteria; D.1: Planctomycetes; D.2: BD7-11; D.3: uncultured bacterium; D.4: ; D.5:	1
cc47621c1ad40da0b20ab7c7bc1ec91b	D.0: Bacteria; D.1: Verrucomicrobia; D.2: Verrucomicrobiae; D.3: Pedosphaerales; D.4: Pedosphaeraceae; D.5: uncultured bacterium	0.7
cf7d4639d62e3dcc6ff7bcb4a59fffa7	D.0: Bacteria; D.1: Firmicutes; D.2: Clostridia; D.3: Clostridiales; D.4: Clostridiaceae 1	1
d13b8f1163b7b0a721f9b44c825a810b	D.0: Bacteria; D.1: Verrucomicrobia; D.2: Verrucomicrobiae; D.3: Pedosphaerales; D.4: Pedosphaeraceae	1
d420075c57edf4d05a38e89d497f7493	D.0: Bacteria; D.1: Planctomycetes; D.2: OM190; D.3: uncultured bacterium; D.4: ; D.5:	0.8
d7c4ea999b8a775f4daac63d51f19786	D.0: Bacteria; D.1: Proteobacteria; D.2: Gammaproteobacteria; D.3: Betaproteobacteriales; D.4: Nitrosomonadaceae; D.5: MND1	0.6
dd1de2bae2a0f0e19b93b5e62d37887b	D.0: Bacteria; D.1: Bacteroidetes; D.2: Bacteroidia; D.3: Cytophagales; D.4: Spirosomaceae; D.5: Dyadobacter	1
def8c7c5035547572a3660cfce07320a	D.0: Bacteria; D.1: Bacteroidetes; D.2: Bacteroidia; D.3: Cytophagales; D.4: Spirosomaceae; D.5: Flectobacillus	1
e09a71bcd18bca74872db0fb8399f239	D.0: Bacteria; D.1: Bacteroidetes; D.2: Bacteroidia; D.3: Cytophagales; D.4: Microscillaceae; D.5: uncultured	0.7
e0e152d1257d4023a430e6a6bc940eb1	D.0: Bacteria; D.1: Bacteroidetes; D.2: Bacteroidia; D.3: Sphingobacteriales; D.4: NS11-12 marine group; D.5: uncultured bacterium	0.7
e3a39781cc23c0614e740ad8ea12f580	D.0: Bacteria; D.1: Chloroflexi; D.2: Anaerolineae; D.3: SBR1031; D.4: uncultured bacterium; D.5:	0.7
e3c7af7fcb40752370fd0b5907372e3a	D.0: Bacteria; D.1: Chloroflexi; D.2: Chloroflexia; D.3: Chloroflexales; D.4: Roseiflexaceae; D.5: uncultured	0.8
e580420321a0e3a52e5be91cec852985	D.0: Bacteria; D.1: Chloroflexi; D.2: Anaerolineae; D.3: Anaerolineales; D.4: Anaerolineaceae; D.5: uncultured	0.7
e725217fb1cf1d64b91af093ac912eff	D.0: Bacteria; D.1: Chloroflexi; D.2: Anaerolineae; D.3: Anaerolineales; D.4: Anaerolineaceae; D.5: uncultured	0.7
eafaba4849f61b838feea9c508d336e9	D.0: Bacteria; D.1: Proteobacteria; D.2: Deltaproteobacteria; D.3: Oligoflexales; D.4: 0319-6G20; D.5: uncultured bacterium	0.6
edf430a5198496be5a2238d3b83dde5b	D.0: Bacteria; D.1: Patescibacteria; D.2: WWE3; D.3: uncultured bacterium; D.4: ; D.5:	0.666667
ef238ee41f7913ac104df662031e81bf	D.0: Bacteria; D.1: Proteobacteria; D.2: Gammaproteobacteria; D.3: Diplorickettsiales; D.4: Diplorickettsiaceae; D.5: uncultured	0.8
ef3182ff9de27d0febc183f5753a7795	D.0: Bacteria; D.1: Chloroflexi; D.2: JG30-KF-CM66	0.9
f28cf4e22ea89d0ca89fe85b0e800f61	D.0: Bacteria; D.1: Proteobacteria; D.2: Deltaproteobacteria; D.3: Myxococcales; D.4: Haliangiaceae; D.5: Haliangium	0.7
f4a1cba4df67e99169bc0f67a3b00aff	D.0: Bacteria; D.1: Verrucomicrobia; D.2: Verrucomicrobiae; D.3: Chthoniobacterales; D.4: Chthoniobacteraceae; D.5: Chthoniobacter	0.7
f7339607e36b6cd9e4788078be5570dc	D.0: Bacteria; D.1: Proteobacteria; D.2: Deltaproteobacteria; D.3: Oligoflexales; D.4: 0319-6G20	1
f856d77554bbe763f04d1ff3488ec4e5	D.0: Bacteria; D.1: Proteobacteria; D.2: Deltaproteobacteria; D.3: Myxococcales; D.4: uncultured	0.7
fa6cb2404b0b290f5772a06eb8f64621	D.0: Bacteria; D.1: Verrucomicrobia; D.2: Verrucomicrobiae; D.3: Pedosphaerales; D.4: Pedosphaeraceae; D.5: uncultured bacterium	0.7
fa773338f6605058f02492a4e93fa3a2	D.0: Bacteria; D.1: Gemmatimonadetes; D.2: Gemmatimonadetes; D.3: Gemmatimonadales; D.4: Gemmatimonadaceae; D.5: Gemmatirosa	0.7
fb70b5ccdb3de8a8d02550dd767047ff	D.0: Bacteria; D.1: Bacteroidetes; D.2: Bacteroidia; D.3: Chitinophagales; D.4: Chitinophagaceae; D.5: Ferruginibacter	0.8
fbdd64615a4e7ae143b8d7a0cb90c76a	D.0: Bacteria; D.1: Planctomycetes; D.2: Phycisphaerae; D.3: Tepidisphaerales; D.4: WD2101 soil group; D.5: uncultured bacterium	0.8
fe6cb8bb69e715055bb43095bcf2bbbd	D.0: Bacteria; D.1: Acidobacteria; D.2: Acidobacteriia; D.3: Solibacterales; D.4: Solibacteraceae (Subgroup 3); D.5: Bryobacter	0.7
044d86d4ed83a1e4df5f9a5b80548fda	D.0: Bacteria; D.1: Latescibacteria; D.2: uncultured bacterium; D.3: ; D.4: ; D.5:	0.8
048337d2adc4cc73d5ec81937d6ada10	D.0: Bacteria; D.1: Proteobacteria; D.2: Alphaproteobacteria; D.3: Micropepsales; D.4: Micropepsaceae; D.5: uncultured	1
082f674eb5e462ab1e9407a697c65b89	D.0: Bacteria; D.1: Verrucomicrobia; D.2: Verrucomicrobiae; D.3: Chthoniobacterales; D.4: Chthoniobacteraceae; D.5: Chthoniobacter	0.8
0b5af8d066dd384995335e56dc7a0e8f	D.0: Bacteria; D.1: Proteobacteria; D.2: Deltaproteobacteria; D.3: Myxococcales; D.4: Haliangiaceae; D.5: Haliangium	0.7
0d40074c61d90d108f633f9ff61a45eb	D.0: Bacteria; D.1: Acidobacteria; D.2: Subgroup 6	1
10783f29fd98e599773f443b2187724f	D.0: Bacteria; D.1: Proteobacteria; D.2: Alphaproteobacteria; D.3: Acetobacterales; D.4: Acetobacteraceae; D.5: Komagataeibacter	0.7
1381cdcc91074eb6ff94761e26e34f77	D.0: Bacteria; D.1: Proteobacteria; D.2: Alphaproteobacteria; D.3: Acetobacterales; D.4: Acetobacteraceae; D.5: Komagataeibacter	0.9
149239cb8160746eae102226f6224a4d	D.0: Bacteria; D.1: Proteobacteria; D.2: Gammaproteobacteria; D.3: Betaproteobacteriales; D.4: Neisseriaceae; D.5: uncultured	0.7
1b9e228c67d6cb4da873dfd894c90049	D.0: Bacteria; D.1: Bacteroidetes; D.2: Bacteroidia; D.3: Bacteroidales; D.4: Rikenellaceae; D.5: Alistipes	0.7
1c5cd1c3ead0752fe8b32fb02b14a72d	D.0: Bacteria; D.1: Firmicutes; D.2: Bacilli; D.3: Bacillales; D.4: Paenibacillaceae; D.5: Ammoniphilus	0.9
23f3cd628343bf038cc5ebdd151c6d51	D.0: Bacteria; D.1: Planctomycetes; D.2: Phycisphaerae; D.3: Phycisphaerales; D.4: Phycisphaeraceae; D.5: SM1A02	1
2521333838c2f78309a34b5398d7ee0c	D.0: Bacteria; D.1: Proteobacteria; D.2: Deltaproteobacteria; D.3: Bdellovibrionales; D.4: Bdellovibrionaceae; D.5: OM27 clade	0.6
26b0a727b28c8d6ddddb865ac3690a28	D.0: Bacteria; D.1: Chloroflexi; D.2: TK10; D.3: uncultured bacterium; D.4: ; D.5:	0.9
29bf8550f58c11d14fecd3dbb6a51458	D.0: Bacteria; D.1: Proteobacteria; D.2: Deltaproteobacteria; D.3: Myxococcales; D.4: Haliangiaceae; D.5: Haliangium	0.7
2c5fc920a3dca6c5214d6213d2159822	D.0: Bacteria; D.1: Bacteroidetes; D.2: Bacteroidia; D.3: Bacteroidales; D.4: Prevotellaceae; D.5: Prevotella 9	1
2fc5f64bfc78175d2192cc04fc8e3114	D.0: Bacteria; D.1: Proteobacteria; D.2: Alphaproteobacteria; D.3: Rhizobiales; D.4: Xanthobacteraceae; D.5: uncultured	0.7
3398c9557a0fe3388a8dd9048bb0d9a9	D.0: Bacteria; D.1: Bacteroidetes; D.2: Bacteroidia; D.3: Sphingobacteriales; D.4: AKYH767	1
35e1652ef8e4c5a2cef8bc5386088270	D.0: Bacteria; D.1: Acidobacteria; D.2: Subgroup 6	1
365ef32d0a6528fe9ded02bc56d84d81	D.0: Bacteria; D.1: Proteobacteria; D.2: Gammaproteobacteria; D.3: Betaproteobacteriales; D.4: A21b; D.5: uncultured bacterium	0.7
36b4703b262037c852780ca778d03058	D.0: Bacteria; D.1: Acidobacteria; D.2: Acidobacteriia; D.3: Solibacterales; D.4: Solibacteraceae (Subgroup 3); D.5: Bryobacter	0.6
39e8a3a897a0de09bf080491b177e2f8	D.0: Bacteria; D.1: Bacteroidetes; D.2: Bacteroidia; D.3: Sphingobacteriales; D.4: env.OPS 17	1
3b32ed0e7eeb5c90fe7673da1480c197	D.0: Bacteria; D.1: Firmicutes; D.2: Bacilli; D.3: Lactobacillales; D.4: Streptococcaceae; D.5: Streptococcus	1
3bd834430ff6d493c28002a454fe0e55	D.0: Bacteria; D.1: Verrucomicrobia; D.2: Verrucomicrobiae; D.3: Pedosphaerales; D.4: Pedosphaeraceae	1
424a05e60a7ee107a0aeb81cb86ff0c5	D.0: Bacteria; D.1: Firmicutes; D.2: Clostridia; D.3: Clostridiales; D.4: Ruminococcaceae; D.5: Ruminococcaceae UCG-010	0.7
441614549d01346d0fdc41607b3ea51d	D.0: Bacteria; D.1: Chloroflexi; D.2: Chloroflexia; D.3: Thermomicrobiales; D.4: JG30-KF-CM45	1
4709a1787c15ed605fb8ef68d002873f	D.0: Bacteria; D.1: Nitrospirae; D.2: Nitrospira; D.3: Nitrospirales; D.4: Nitrospiraceae; D.5: Nitrospira	1
49b75ff144b4c4af0b80eff26e254b34	D.0: Bacteria; D.1: Proteobacteria; D.2: Alphaproteobacteria; D.3: Sphingomonadales; D.4: Sphingomonadaceae; D.5: uncultured	0.6
4f720933763cea05080ac2def10e0299	D.0: Bacteria; D.1: Acidobacteria; D.2: Subgroup 5; D.3: uncultured Acidobacteria bacterium; D.4: ; D.5:	0.6
58ed6e7af8e2a6c756fbb77aa17d6ea7	D.0: Bacteria; D.1: Actinobacteria; D.2: Acidimicrobiia; D.3: IMCC26256	0.9
5b00f594ec9b57df89f587174ee7be31	D.0: Bacteria; D.1: Bacteroidetes; D.2: Bacteroidia; D.3: Chitinophagales; D.4: Chitinophagaceae; D.5: Parafilimonas	0.9
5fd17fce051b602108f0e7d88a603c3e	D.0: Bacteria; D.1: Chloroflexi; D.2: Chloroflexia; D.3: Thermomicrobiales; D.4: JG30-KF-CM45; D.5: uncultured bacterium	0.8
60110b008a1c0932cc5d5a22ba2e6238	D.0: Bacteria; D.1: Proteobacteria; D.2: Deltaproteobacteria; D.3: MBNT15	0.6
603fd828a182b87b07d03346677402cc	D.0: Bacteria; D.1: Proteobacteria; D.2: Gammaproteobacteria; D.3: Betaproteobacteriales; D.4: Nitrosomonadaceae; D.5: Ellin6067	0.6
6250c8ddbe2294545cd7ca30f75a03d8	D.0: Bacteria; D.1: Actinobacteria; D.2: Acidimicrobiia; D.3: Microtrichales; D.4: uncultured; D.5: uncultured bacterium	0.6
642b6f35b9206457029d67b1a13055d5	D.0: Bacteria; D.1: Planctomycetes; D.2: Phycisphaerae; D.3: Tepidisphaerales; D.4: WD2101 soil group; D.5: uncultured bacterium	1
6505eaacc86dc5fbe743acf844afc3da	D.0: Bacteria; D.1: Bacteroidetes; D.2: Bacteroidia; D.3: Sphingobacteriales; D.4: Sphingobacteriaceae; D.5: Mucilaginibacter	1
6535c70230d6dbd0ae34d30d2410d839	D.0: Bacteria; D.1: Bacteroidetes; D.2: Bacteroidia; D.3: Cytophagales; D.4: Hymenobacteraceae; D.5: Adhaeribacter	1
6cad7dbc5d47aeaab603a40b88227c04	D.0: Bacteria; D.1: Acidobacteria; D.2: Subgroup 6	1
6e13fa04e64c1a800959238fefa13421	D.0: Bacteria; D.1: Proteobacteria; D.2: Alphaproteobacteria; D.3: Sphingomonadales; D.4: Sphingomonadaceae; D.5: Sphingomonas	1
709e515d8a8758caee2b955025c874e1	D.0: Bacteria; D.1: Patescibacteria; D.2: Saccharimonadia; D.3: Saccharimonadales; D.4: uncultured bacterium; D.5:	0.8
73c44b99991ed23fb2e3e68a4971cdc1	D.0: Bacteria; D.1: Proteobacteria; D.2: Gammaproteobacteria; D.3: Betaproteobacteriales; D.4: A21b	1
73e1954ffaa175808ba114a70d734273	D.0: Bacteria; D.1: Proteobacteria; D.2: Gammaproteobacteria; D.3: Diplorickettsiales; D.4: Diplorickettsiaceae; D.5: Aquicella	0.6
74f1285ce128bcfd7c98e356ca21e43c	D.0: Bacteria; D.1: Planctomycetes; D.2: OM190; D.3: uncultured bacterium; D.4: ; D.5:	1
75c569ef19c5d3b3d84fd41637e92383	D.0: Bacteria; D.1: Gemmatimonadetes; D.2: Gemmatimonadetes; D.3: Gemmatimonadales; D.4: Gemmatimonadaceae; D.5: uncultured	0.7
7873b66a1e85e10f150e8429a5909755	D.0: Bacteria; D.1: Acidobacteria; D.2: Subgroup 6	1
78f7c176b82a8b58469f8552b04efd31	D.0: Bacteria; D.1: Proteobacteria; D.2: Gammaproteobacteria; D.3: Betaproteobacteriales; D.4: Nitrosomonadaceae; D.5: mle1-7	0.6
7f62ab62817feb9c67ebcc4c470b296a	D.0: Bacteria; D.1: Gemmatimonadetes; D.2: Gemmatimonadetes; D.3: Gemmatimonadales; D.4: Gemmatimonadaceae; D.5: Gemmatimonas	1
8313e417ba250c495d3ce8b4f7815892	D.0: Bacteria; D.1: Gemmatimonadetes; D.2: Gemmatimonadetes; D.3: Gemmatimonadales; D.4: Gemmatimonadaceae; D.5: uncultured	1
8338f51fa44f1424078cf3e09e564b71	D.0: Bacteria; D.1: Actinobacteria; D.2: Thermoleophilia; D.3: Solirubrobacterales; D.4: 67-14; D.5: uncultured bacterium	0.6
8461542c846492fd52a4fef8ecbb5eea	D.0: Bacteria; D.1: Proteobacteria; D.2: Gammaproteobacteria; D.3: Betaproteobacteriales; D.4: SC-I-84; D.5: uncultured bacterium	0.7
87ecf060d90ede939c09bacb66fb33ce	D.0: Bacteria; D.1: Verrucomicrobia; D.2: Verrucomicrobiae; D.3: Chthoniobacterales; D.4: Chthoniobacteraceae; D.5: Chthoniobacter	0.7
89bbf940abbbd2ff9648b3c5c41b2b8b	D.0: Bacteria; D.1: Verrucomicrobia; D.2: Verrucomicrobiae; D.3: Chthoniobacterales; D.4: Chthoniobacteraceae; D.5: Chthoniobacter	0.9
8aee9d6b4a6ee54ec77cf88ecdc932be	D.0: Bacteria; D.1: Proteobacteria; D.2: Gammaproteobacteria; D.3: Xanthomonadales; D.4: Xanthomonadaceae; D.5: Lysobacter	1
8bb6dc77c50622ded8ac8fd69a102b60	D.0: Bacteria; D.1: Verrucomicrobia; D.2: Verrucomicrobiae; D.3: Pedosphaerales; D.4: Pedosphaeraceae	1
8d42bb398be59c658051883e652e679a	D.0: Bacteria; D.1: Bacteroidetes; D.2: Bacteroidia; D.3: Cytophagales	1
8d7e3c3422f346a33cca5b1451190f9d	D.0: Bacteria; D.1: Proteobacteria; D.2: Deltaproteobacteria; D.3: Myxococcales; D.4: Blfdi19; D.5: uncultured bacterium	0.6
902c3d60dc06fce14fa56f421b4ad2bd	D.0: Bacteria; D.1: Actinobacteria; D.2: Thermoleophilia; D.3: Gaiellales; D.4: uncultured; D.5: uncultured bacterium	0.8
90302f4eef1dd144b485b71b3399ea68	D.0: Bacteria; D.1: Planctomycetes; D.2: OM190	1
916f901932c5932a096d688ee1b19b61	D.0: Bacteria; D.1: Bacteroidetes; D.2: Bacteroidia; D.3: Chitinophagales; D.4: Saprospiraceae; D.5: uncultured	0.7
925708a0dc8281bf60c27956d509fc3c	D.0: Bacteria; D.1: Actinobacteria; D.2: Thermoleophilia; D.3: Solirubrobacterales; D.4: Solirubrobacteraceae; D.5: Conexibacter	0.8
92b32b3b3732112539febaa09b90668c	D.0: Bacteria; D.1: Proteobacteria; D.2: Alphaproteobacteria; D.3: Caulobacterales; D.4: Caulobacteraceae; D.5: uncultured	0.636364
94c591b5b1199c891e21ccb5d701f091	D.0: Bacteria; D.1: Proteobacteria; D.2: Alphaproteobacteria; D.3: Rhizobiales; D.4: Beijerinckiaceae	1
98f55a496a94bc906bd1f3f2cf1eeba1	D.0: Bacteria; D.1: Proteobacteria; D.2: Deltaproteobacteria; D.3: Myxococcales; D.4: Polyangiaceae; D.5: Pajaroellobacter	0.6
990ed2f8848320224ae1b16c023811ad	D.0: Archaea; D.1: Thaumarchaeota; D.2: Nitrososphaeria; D.3: Nitrososphaerales; D.4: Nitrososphaeraceae; D.5: uncultured archaeon	0.8
9a6590a7dfec18f6fa71ceef7cd5f902	D.0: Bacteria; D.1: Patescibacteria; D.2: Parcubacteria	1
9b18933de0723088543cf7877d70efc6	D.0: Bacteria; D.1: Verrucomicrobia; D.2: Verrucomicrobiae; D.3: Pedosphaerales; D.4: Pedosphaeraceae	1
9cbf0b36af52ff594bab58a5af23a064	D.0: Bacteria; D.1: Cyanobacteria; D.2: Oxyphotobacteria; D.3: Chloroplast	1
a2ccd80caa62fbbdda296d266bbffca5	D.0: Bacteria; D.1: Bacteroidetes; D.2: Bacteroidia; D.3: Sphingobacteriales; D.4: env.OPS 17; D.5: uncultured bacterium	0.7
a3d9bc6f6c4403ea709daa3ee87b4739	D.0: Bacteria; D.1: Proteobacteria; D.2: Gammaproteobacteria; D.3: Betaproteobacteriales; D.4: Burkholderiaceae; D.5: Rhodoferax	0.8
a67a3b0a2b8d95cb07e19150e7f4fdb4	D.0: Bacteria; D.1: Proteobacteria; D.2: Gammaproteobacteria; D.3: Salinisphaerales; D.4: Solimonadaceae; D.5: Polycyclovorans	0.7
ab449f82fe18a790f93e68433f3f276c	D.0: Bacteria; D.1: Proteobacteria; D.2: Alphaproteobacteria; D.3: Rhizobiales; D.4: Beijerinckiaceae; D.5: Microvirga	0.9
ad50254f6f76b4d659ab92e739ed118d	D.0: Bacteria; D.1: Firmicutes; D.2: Clostridia; D.3: Clostridiales; D.4: Family XIII; D.5: Family XIII AD3011 group	0.7
ae445350761a591fdc47563c08054ace	D.0: Bacteria; D.1: Proteobacteria; D.2: Deltaproteobacteria; D.3: Myxococcales; D.4: Archangiaceae	0.7
b391883787c3281c2460f7bac33d1a9c	D.0: Archaea; D.1: Thaumarchaeota; D.2: Nitrososphaeria; D.3: Nitrososphaerales; D.4: Nitrososphaeraceae; D.5: uncultured bacterium	0.6
b462ca4ea3b92b9343dce0db363084d0	D.0: Bacteria; D.1: Firmicutes; D.2: Bacilli; D.3: Bacillales; D.4: Thermoactinomycetaceae; D.5: Thermoactinomyces	0.9
b7da860f9c4a52459967af0b74cdc760	D.0: Bacteria; D.1: Proteobacteria; D.2: Alphaproteobacteria; D.3: Acetobacterales; D.4: Acetobacteraceae; D.5: uncultured	0.6
b9db59e453bf6128bbd2a173e2147253	D.0: Bacteria; D.1: Actinobacteria; D.2: Acidimicrobiia; D.3: uncultured	0.7
bf3643e1c5011763039aa0dc8bf99d3c	D.0: Bacteria; D.1: Gemmatimonadetes; D.2: S0134 terrestrial group; D.3: uncultured bacterium; D.4: ; D.5:	0.6
ce2baec1ca1132d5a45c9604974a02ea	D.0: Bacteria; D.1: Proteobacteria; D.2: Gammaproteobacteria; D.3: Betaproteobacteriales; D.4: Burkholderiaceae; D.5: Variovorax	1
ce5ee761dabb0e91189af88053fc3b27	D.0: Bacteria; D.1: Acidobacteria; D.2: Acidobacteriia; D.3: Subgroup 2; D.4: uncultured bacterium; D.5:	0.8
d4412fa45b3f9308ca77c7a8c8f10b59	D.0: Bacteria; D.1: Proteobacteria; D.2: Deltaproteobacteria; D.3: Myxococcales; D.4: Haliangiaceae; D.5: Haliangium	1
d560f034acca5a6b3f451009558dd510	D.0: Bacteria; D.1: Chloroflexi; D.2: JG30-KF-CM66; D.3: uncultured bacterium; D.4: ; D.5:	0.7
d5b3582bea7b13365cd5c66f8cce32a7	D.0: Bacteria; D.1: Patescibacteria; D.2: Microgenomatia; D.3: Candidatus Woesebacteria	1
d5d2e9977d123c6dc4d8c512b84af62a	D.0: Bacteria; D.1: Latescibacteria; D.2: uncultured bacterium; D.3: ; D.4: ; D.5:	0.6
d7474d016043cbdcb20b6fe8509cc9a9	D.0: Bacteria; D.1: Dependentiae; D.2: Babeliae; D.3: Babeliales; D.4: Babeliaceae	0.7
d7db7957474254e65b6bb12c171705fd	D.0: Bacteria; D.1: Proteobacteria; D.2: Deltaproteobacteria; D.3: Oligoflexales; D.4: 0319-6G20; D.5: uncultured bacterium	0.8
d970adfd82bf4c3bda25417485a66e0b	D.0: Bacteria; D.1: Proteobacteria; D.2: Gammaproteobacteria; D.3: Diplorickettsiales; D.4: Diplorickettsiaceae; D.5: uncultured	0.8
df212e2ce42ca92bc18623a4be95964d	D.0: Bacteria; D.1: Firmicutes; D.2: Bacilli; D.3: Bacillales; D.4: Planococcaceae; D.5: Paenisporosarcina	0.6
e29b80dd94084a770d225e3a17cf6cb0	D.0: Bacteria; D.1: Actinobacteria; D.2: MB-A2-108; D.3: uncultured bacterium; D.4: ; D.5:	1
e334a96dcd9eb3cab4f4d162144b7a78	D.0: Bacteria; D.1: Latescibacteria; D.2: uncultured bacterium; D.3: ; D.4: ; D.5:	0.8
e43c7472bf63355056f52b2401640a65	D.0: Bacteria; D.1: Verrucomicrobia; D.2: Verrucomicrobiae; D.3: Pedosphaerales; D.4: Pedosphaeraceae; D.5: Pedosphaera	0.6
e586d7d2f6b16b36770d71d019c3c1ec	D.0: Bacteria; D.1: Verrucomicrobia; D.2: Verrucomicrobiae; D.3: Pedosphaerales; D.4: Pedosphaeraceae; D.5: uncultured bacterium	0.8
e59922e3f8cb79d0ff070f704d157f6c	D.0: Bacteria; D.1: Chloroflexi; D.2: Chloroflexia; D.3: Chloroflexales; D.4: Roseiflexaceae; D.5: uncultured	0.7
e8f18c230072b85892c9717bdfacef9c	D.0: Bacteria; D.1: Verrucomicrobia; D.2: Verrucomicrobiae; D.3: Chthoniobacterales; D.4: Chthoniobacteraceae; D.5: Chthoniobacter	1
e99d09d9c9aab7e216db7bee91f1cecd	D.0: Bacteria; D.1: Patescibacteria; D.2: Berkelbacteria; D.3: uncultured bacterium; D.4: ; D.5:	0.8
eddd9a95ad0e8877e7ede606a11d8f88	D.0: Bacteria; D.1: FBP; D.2: uncultured bacterium; D.3: ; D.4: ; D.5:	0.8
edf2645a76d58df763c0ab82309a306a	D.0: Bacteria; D.1: Actinobacteria; D.2: Actinobacteria; D.3: Micrococcales; D.4: Micrococcaceae; D.5: Pseudarthrobacter	0.6
f015428ac9c038a263bb9ae42a2c358b	D.0: Bacteria; D.1: Bacteroidetes; D.2: Bacteroidia; D.3: Sphingobacteriales; D.4: Sphingobacteriaceae; D.5: Pedobacter	1
f1568c858c40373e269736c0c92bc784	D.0: Bacteria; D.1: Acidobacteria; D.2: Blastocatellia (Subgroup 4); D.3: Blastocatellales; D.4: Blastocatellaceae	1
f34eaa2b969003577aad02a750037dcd	D.0: Bacteria; D.1: Cyanobacteria; D.2: Melainabacteria; D.3: Vampirovibrionales; D.4: uncultured bacterium; D.5:	0.9
f9f6175aa72a6dfa1b726e910fa3438b	D.0: Bacteria; D.1: Planctomycetes; D.2: OM190; D.3: uncultured bacterium; D.4: ; D.5:	0.9
fa7f81b0d5040c4c8de671ad033196c6	D.0: Archaea; D.1: Euryarchaeota; D.2: Thermoplasmata; D.3: Marine Group II	0.6
005dbcd2210a703e69a705489182c49c	D.0: Bacteria; D.1: Planctomycetes; D.2: Planctomycetacia; D.3: Isosphaerales; D.4: Isosphaeraceae; D.5: Singulisphaera	0.7
01cfe063d04ed54975542dd4634a9656	D.0: Bacteria; D.1: Armatimonadetes; D.2: Fimbriimonadia; D.3: Fimbriimonadales; D.4: Fimbriimonadaceae; D.5: uncultured bacterium	0.9
031385f95077b41928825a44b5437af3	D.0: Bacteria; D.1: Chloroflexi; D.2: Chloroflexia; D.3: Thermomicrobiales; D.4: JG30-KF-CM45; D.5: uncultured bacterium	0.7
0334be4f6d7372862a23fee00eeb7edd	D.0: Bacteria; D.1: Verrucomicrobia; D.2: Verrucomicrobiae; D.3: Chthoniobacterales; D.4: Chthoniobacteraceae; D.5: Candidatus Udaeobacter	0.6
03457bbd3250674dcd749fc474d1afb4	D.0: Bacteria; D.1: Firmicutes; D.2: Bacilli; D.3: Bacillales; D.4: Bacillaceae; D.5: Bacillus	1
0b9dafcda01841b4cab0de1b34579c9c	D.0: Bacteria; D.1: Planctomycetes; D.2: Phycisphaerae; D.3: Tepidisphaerales; D.4: WD2101 soil group; D.5: uncultured bacterium	0.6
0c416bb1ef62f13288e440253605f1f6	D.0: Bacteria; D.1: Actinobacteria; D.2: Actinobacteria; D.3: Micrococcales; D.4: Brevibacteriaceae; D.5: Brevibacterium	1
0ce69b5ec30269d1a58a026f2102976f	D.0: Bacteria; D.1: Proteobacteria; D.2: Alphaproteobacteria; D.3: Rhizobiales; D.4: Devosiaceae; D.5: Devosia	0.6
0e3537d4c5097b027587a22de772d691	D.0: Bacteria; D.1: Bacteroidetes; D.2: Bacteroidia; D.3: Chitinophagales; D.4: Chitinophagaceae; D.5: uncultured	0.6
101ddb930c8d917bc3e3883eece8a80c	D.0: Bacteria; D.1: Bacteroidetes; D.2: Bacteroidia; D.3: Sphingobacteriales; D.4: env.OPS 17	1
11e6e24ce8b7611c522ce23389bfa2ef	D.0: Bacteria; D.1: Chloroflexi; D.2: Anaerolineae; D.3: SBR1031; D.4: uncultured bacterium; D.5:	0.8
126b0fbc4e91fab07b363c4daceade2f	D.0: Bacteria; D.1: Bacteroidetes; D.2: Bacteroidia; D.3: Chitinophagales; D.4: Chitinophagaceae; D.5: Ferruginibacter	0.6
137486af39dca4c691a2c7904b6a3ff8	D.0: Bacteria; D.1: Planctomycetes; D.2: Planctomycetacia; D.3: Gemmatales; D.4: Gemmataceae; D.5: uncultured	0.7
1737db9d7d073667af259214919e16a2	D.0: Bacteria; D.1: Proteobacteria; D.2: Alphaproteobacteria; D.3: Sphingomonadales; D.4: Sphingomonadaceae; D.5: Altererythrobacter	0.8
184e8ba73f35aa4494d1ea622338dc22	D.0: Bacteria; D.1: Proteobacteria; D.2: Gammaproteobacteria; D.3: Betaproteobacteriales; D.4: TRA3-20	1
1d2945f426bed9f2ad8e81bc9ed55ba5	D.0: Bacteria; D.1: Acidobacteria; D.2: Subgroup 25; D.3: uncultured bacterium; D.4: ; D.5:	0.9
1f3a0d1c59a5460f2f48b6bdc397973b	D.0: Bacteria; D.1: Verrucomicrobia; D.2: Verrucomicrobiae; D.3: Chthoniobacterales; D.4: Xiphinematobacteraceae; D.5: Candidatus Xiphinematobacter	0.6
205a70d60b9b495ef6f45929f128dbeb	D.0: Bacteria; D.1: Bacteroidetes; D.2: Bacteroidia; D.3: Sphingobacteriales; D.4: env.OPS 17; D.5: uncultured bacterium	0.8
2216255b57c8d56b2dce311f42acbca1	D.0: Bacteria; D.1: Latescibacteria; D.2: uncultured bacterium; D.3: ; D.4: ; D.5:	1
23f557d6815bee0a6d016ba64d0e072f	D.0: Bacteria; D.1: Actinobacteria; D.2: Acidimicrobiia; D.3: Microtrichales; D.4: Ilumatobacteraceae; D.5: CL500-29 marine group	0.7
26fd7138c63ee9bc7632997bde91eae7	D.0: Bacteria; D.1: Actinobacteria; D.2: Actinobacteria; D.3: Propionibacteriales; D.4: Propionibacteriaceae; D.5: uncultured	0.9
29138f7d3e42cbceb7a85a2311cdb4f8	D.0: Bacteria; D.1: Acidobacteria; D.2: Subgroup 22; D.3: uncultured bacterium; D.4: ; D.5:	0.8
2e4df9a52b306fd556a19554acd78868	D.0: Bacteria; D.1: Proteobacteria; D.2: Alphaproteobacteria; D.3: Rhizobiales; D.4: Hyphomicrobiaceae; D.5: Pedomicrobium	0.6
2eeb0f5fd601de98d7c2cb8513c31dea	D.0: Bacteria; D.1: Chloroflexi; D.2: Anaerolineae; D.3: SBR1031; D.4: A4b; D.5: uncultured bacterium	0.6
2f55b14f8e7625520c89c437798c7382	D.0: Bacteria; D.1: Acidobacteria; D.2: Subgroup 6; D.3: uncultured bacterium; D.4: ; D.5:	0.7
2f6133bf877bda06fa163aad9a68147a	D.0: Bacteria; D.1: Cyanobacteria; D.2: Oxyphotobacteria; D.3: Chloroplast	1
2f83e1c76f0bf0436980b96abc854bdb	D.0: Bacteria; D.1: Verrucomicrobia; D.2: Verrucomicrobiae; D.3: Pedosphaerales; D.4: Pedosphaeraceae	1
2fe0ad2e5752cd847bb1276fbdb7accf	D.0: Bacteria; D.1: Verrucomicrobia; D.2: Verrucomicrobiae; D.3: Opitutales; D.4: Opitutaceae; D.5: Opitutus	0.8
30670931e45f891f4c7fb03cec6eceb5	D.0: Bacteria; D.1: Chloroflexi; D.2: Anaerolineae; D.3: Ardenticatenales; D.4: uncultured; D.5: uncultured bacterium	0.7
30c419b91f4db4a44b9d92873170c11f	D.0: Bacteria; D.1: Chlamydiae; D.2: Chlamydiae; D.3: Chlamydiales; D.4: Simkaniaceae	0.7
3361effc19bb7bd237d77c346e12e8ef	D.0: Bacteria; D.1: Proteobacteria; D.2: Gammaproteobacteria; D.3: Xanthomonadales; D.4: Xanthomonadaceae; D.5: Lysobacter	0.7
385342101f705328704c82dc5aa628ef	D.0: Bacteria; D.1: Proteobacteria; D.2: Deltaproteobacteria; D.3: Desulfarculales; D.4: Desulfarculaceae; D.5: uncultured	0.8
3894f7c50ac73b27c7859fe7a41eadf1	D.0: Bacteria; D.1: Chloroflexi; D.2: Anaerolineae; D.3: SBR1031; D.4: uncultured bacterium; D.5:	0.8
43d2f3b5fcc596818a08a5bf535f4114	D.0: Bacteria; D.1: Proteobacteria; D.2: Alphaproteobacteria; D.3: Sphingomonadales; D.4: Sphingomonadaceae; D.5: Sphingobium	0.6
4486748388313206a97f3adfc4202855	D.0: Bacteria; D.1: Acidobacteria; D.2: Holophagae; D.3: Subgroup 7; D.4: uncultured bacterium; D.5:	0.8
47a2d8a47ed8aa0e2b61649dfee86687	D.0: Bacteria; D.1: Nitrospirae; D.2: Nitrospira; D.3: Nitrospirales; D.4: Nitrospiraceae; D.5: Nitrospira	0.8
48d91071426ba7d7122161ff3a81a9a2	D.0: Bacteria; D.1: Bacteroidetes; D.2: Bacteroidia; D.3: Chitinophagales; D.4: 37-13; D.5: uncultured bacterium	0.6
4a22538bc28cf16db3c95a490b85f136	D.0: Bacteria; D.1: Acidobacteria; D.2: Acidobacteriia; D.3: Acidobacteriales; D.4: uncultured; D.5: uncultured bacterium	0.7
4a631787f8fab13f35cefbc7b2e517bd	D.0: Bacteria; D.1: Bacteroidetes; D.2: Bacteroidia; D.3: Chitinophagales; D.4: Chitinophagaceae; D.5: uncultured	0.6
4ac28bd3c8b235ed5012295cdef6c44a	D.0: Bacteria; D.1: Verrucomicrobia; D.2: Verrucomicrobiae; D.3: Pedosphaerales; D.4: Pedosphaeraceae; D.5: uncultured bacterium	0.6
4adb2a60c6cf427b8dde4ec3be3ad38c	D.0: Bacteria; D.1: Latescibacteria; D.2: uncultured bacterium; D.3: ; D.4: ; D.5:	0.7
4f05f324b7cff719ddba15e9cdd711cc	D.0: Bacteria; D.1: Bacteroidetes; D.2: Bacteroidia; D.3: Cytophagales; D.4: Hymenobacteraceae; D.5: Adhaeribacter	0.8
52a7b3157991e37c459b76e53593e655	D.0: Archaea; D.1: Thaumarchaeota; D.2: Nitrososphaeria; D.3: Nitrososphaerales; D.4: Nitrososphaeraceae; D.5: uncultured archaeon	0.7
54bbc6ca6a2872d6e5ccc60f03227875	D.0: Bacteria; D.1: Patescibacteria; D.2: Saccharimonadia; D.3: Saccharimonadales; D.4: uncultured bacterium; D.5:	0.9
565ad07689a21c4e89a05e8cb07fbb57	D.0: Bacteria; D.1: Proteobacteria; D.2: Gammaproteobacteria; D.3: Betaproteobacteriales; D.4: Burkholderiaceae; D.5: Duganella	0.8
588b2142107dc076a155eef09f636a9e	D.0: Bacteria; D.1: Planctomycetes; D.2: Phycisphaerae; D.3: Tepidisphaerales; D.4: Tepidisphaeraceae; D.5: uncultured bacterium	0.9
5915073d04ca46656215da2df398f47a	D.0: Bacteria; D.1: Proteobacteria; D.2: Deltaproteobacteria; D.3: Bdellovibrionales; D.4: Bdellovibrionaceae; D.5: Bdellovibrio	0.6
5c59a3d3466c40bbf958e638e2e1c35c	D.0: Bacteria; D.1: Proteobacteria; D.2: Gammaproteobacteria; D.3: Betaproteobacteriales; D.4: SC-I-84	1
5ccccdc4ab3a36561675ccd9b8541ba3	D.0: Bacteria; D.1: Patescibacteria; D.2: Saccharimonadia; D.3: Saccharimonadales; D.4: uncultured bacterium; D.5:	0.6
5d4959b163e4860249bc792952687014	D.0: Bacteria; D.1: Patescibacteria; D.2: Saccharimonadia; D.3: Saccharimonadales; D.4: uncultured bacterium; D.5:	0.9
5e2bb5fc0aa870a48e7d0268f73f7c8c	D.0: Bacteria; D.1: Proteobacteria; D.2: Gammaproteobacteria; D.3: Betaproteobacteriales; D.4: Burkholderiaceae; D.5: uncultured	0.6
60d700fc64b80db63a88bb0e98ab132a	D.0: Bacteria; D.1: Chloroflexi; D.2: Chloroflexia; D.3: Thermomicrobiales; D.4: JG30-KF-CM45; D.5: uncultured bacterium	0.7
6178404842ed8935e1bba48d915a5047	D.0: Bacteria; D.1: Proteobacteria; D.2: Alphaproteobacteria; D.3: Rhizobiales; D.4: Methyloligellaceae; D.5: uncultured	0.8
62a824c05817c710fbbe1ea5522a279d	D.0: Bacteria; D.1: Gemmatimonadetes; D.2: Gemmatimonadetes; D.3: Gemmatimonadales; D.4: Gemmatimonadaceae; D.5: Gemmatimonas	1
64c3f08e63f44b021ac885bdb4290285	D.0: Bacteria; D.1: Bacteroidetes; D.2: Bacteroidia; D.3: Chitinophagales; D.4: Chitinophagaceae	0.6
65ae69234e1b7601e973a4b9b6d57c66	D.0: Bacteria; D.1: Proteobacteria; D.2: Gammaproteobacteria; D.3: PLTA13; D.4: uncultured bacterium; D.5:	0.7
692cac506eced6d73b9333ddf74ded5e	D.0: Bacteria; D.1: Actinobacteria; D.2: Acidimicrobiia; D.3: Microtrichales; D.4: uncultured; D.5: uncultured bacterium	0.6
69d74e223548c7ce25a0e369acd6174f	D.0: Bacteria; D.1: Planctomycetes; D.2: OM190; D.3: uncultured bacterium; D.4: ; D.5:	0.8
6c7a7724773d8ff99763aafa0a02ece2	D.0: Bacteria; D.1: Firmicutes; D.2: Bacilli; D.3: Lactobacillales; D.4: Lactobacillaceae; D.5: Lactobacillus	0.6
6e2e1d591b2d98d4ee3183399d8fd6c3	D.0: Bacteria; D.1: Chloroflexi; D.2: Anaerolineae; D.3: RBG-13-54-9; D.4: uncultured bacterium; D.5:	1
71214b8d774d2eb6b11ede91d25f3e2a	D.0: Bacteria; D.1: Chlamydiae; D.2: Chlamydiae; D.3: Chlamydiales; D.4: Parachlamydiaceae; D.5: Neochlamydia	0.6
737bfa8a7f4e2f0b465c4500f12280ab	D.0: Bacteria; D.1: Planctomycetes; D.2: Planctomycetacia; D.3: Gemmatales; D.4: Gemmataceae; D.5: uncultured	0.8
769c68aae92a528ea01846a3f65b0f65	D.0: Bacteria; D.1: Gemmatimonadetes; D.2: Gemmatimonadetes; D.3: Gemmatimonadales; D.4: Gemmatimonadaceae; D.5: uncultured	1
7a066ffc6d3078926707709845ee4e5d	D.0: Bacteria; D.1: Bacteroidetes; D.2: Bacteroidia; D.3: Cytophagales; D.4: Hymenobacteraceae; D.5: Adhaeribacter	1
7a2a6bc3661947ee2a44a899d27c792c	D.0: Bacteria; D.1: Bacteroidetes; D.2: Bacteroidia; D.3: Cytophagales; D.4: Hymenobacteraceae; D.5: Adhaeribacter	1
7a51e793bc19e1f9506e24a43537ed8e	D.0: Bacteria; D.1: Actinobacteria; D.2: Actinobacteria; D.3: Frankiales; D.4: Sporichthyaceae; D.5: uncultured	0.8
7a9ff6175ba93be07d521b74423b1ee7	D.0: Bacteria; D.1: Omnitrophicaeota; D.2: uncultured bacterium; D.3: ; D.4: ; D.5:	0.9
7d4388b1c20be2a4e59e9fea806c445d	D.0: Bacteria; D.1: Firmicutes; D.2: Clostridia; D.3: Clostridiales; D.4: Clostridiaceae 1; D.5: Clostridium sensu stricto 7	1
81edfa27798593bf234113e755f62250	D.0: Bacteria; D.1: Bacteroidetes; D.2: Bacteroidia; D.3: Cytophagales; D.4: Microscillaceae; D.5: Ohtaekwangia	0.6
8242237a6f3a6c4246e6a5bbcb2f242a	D.0: Bacteria; D.1: Proteobacteria; D.2: Deltaproteobacteria; D.3: Desulfarculales; D.4: Desulfarculaceae; D.5: uncultured	0.6
83cd4e943b490be1d8ceae0583d8fc25	D.0: Bacteria; D.1: Chloroflexi; D.2: Anaerolineae; D.3: Anaerolineales; D.4: Anaerolineaceae; D.5: uncultured	1
85df937868171a9bec969d3f73bb095b	D.0: Bacteria; D.1: Actinobacteria; D.2: Acidimicrobiia; D.3: IMCC26256; D.4: uncultured bacterium; D.5:	0.6
87580a726648d6eff995975b34af955b	D.0: Bacteria; D.1: Bacteroidetes; D.2: Bacteroidia; D.3: Chitinophagales; D.4: Chitinophagaceae; D.5: Ferruginibacter	0.8
87e6abc22090aa0f6bd64a83179d1323	D.0: Bacteria; D.1: Acidobacteria; D.2: Subgroup 6; D.3: uncultured Acidobacteria bacterium; D.4: ; D.5:	0.7
8b036ff1400b4dbab832b398bb76fd4d	D.0: Bacteria; D.1: Planctomycetes; D.2: Phycisphaerae; D.3: Pla1 lineage; D.4: uncultured bacterium; D.5:	0.8
8c138921a4c35819fda7111273cd9fdc	D.0: Bacteria; D.1: Bacteroidetes; D.2: Bacteroidia; D.3: Chitinophagales; D.4: uncultured	0.7
8e9c9cd3aabd7e0e9cc618036ec03929	D.0: Bacteria; D.1: Actinobacteria; D.2: Acidimicrobiia; D.3: Microtrichales; D.4: Iamiaceae; D.5: Iamia	0.8
90b22346d678ddc566e428531c393c2d	D.0: Bacteria; D.1: Proteobacteria; D.2: Gammaproteobacteria; D.3: Betaproteobacteriales; D.4: Nitrosomonadaceae; D.5: Ellin6067	0.8
90db765071b84fc23911daead57a5c0d	D.0: Bacteria; D.1: Acidobacteria; D.2: Thermoanaerobaculia; D.3: Thermoanaerobaculales; D.4: Thermoanaerobaculaceae; D.5: Subgroup 10	0.8
93f8b061edbc04bbc89f267dd5f224ef	D.0: Bacteria; D.1: Chloroflexi; D.2: Chloroflexia; D.3: Chloroflexales; D.4: Roseiflexaceae; D.5: uncultured	0.6
94976e699e7743f4a5f4faf8a765331d	D.0: Bacteria; D.1: Chloroflexi; D.2: Anaerolineae; D.3: Anaerolineales; D.4: Anaerolineaceae; D.5: uncultured	0.6
94c1b82b524051499f105adc0ad4b46c	D.0: Bacteria; D.1: Proteobacteria; D.2: Deltaproteobacteria; D.3: Myxococcales; D.4: Archangiaceae	0.6
9b6190594ac0e2dca43ba6b65b5babc8	D.0: Bacteria; D.1: Proteobacteria; D.2: Alphaproteobacteria; D.3: Rhizobiales; D.4: Hyphomicrobiaceae; D.5: Pedomicrobium	0.8
9cb3a4521963d7b8dae001edea94419f	D.0: Bacteria; D.1: Proteobacteria; D.2: Gammaproteobacteria; D.3: Betaproteobacteriales; D.4: Nitrosomonadaceae; D.5: mle1-7	0.7
9cd18a0e195647f18ac5c44eba359df2	D.0: Bacteria; D.1: Bacteroidetes; D.2: Bacteroidia; D.3: Chitinophagales; D.4: 37-13; D.5: uncultured bacterium	0.6
a3ad05b0107726255f3717f62effa02c	D.0: Archaea; D.1: Euryarchaeota; D.2: Thermoplasmata; D.3: Marine Group II; D.4: uncultured archaeon; D.5:	1
a3ba9203e6f665172d143ed160e7af33	D.0: Bacteria; D.1: Bacteroidetes; D.2: Bacteroidia; D.3: Sphingobacteriales; D.4: AKYH767	1
a46d6565efed28d3f9cf7ce669a7b1bb	D.0: Bacteria; D.1: Proteobacteria; D.2: Gammaproteobacteria; D.3: Cellvibrionales; D.4: Cellvibrionaceae; D.5: Cellvibrio	1
a5d80055bf565bd7e7fc4180cf9a59fa	D.0: Bacteria; D.1: Patescibacteria; D.2: Parcubacteria; D.3: Candidatus Adlerbacteria	1
a775e8b5a9ed9ac28a536cbb2ef89774	D.0: Bacteria; D.1: Firmicutes; D.2: Clostridia; D.3: Clostridiales; D.4: Lachnospiraceae; D.5: Lachnospiraceae NK4A136 group	0.8
adb45084fb23684b1cc0940a7f925626	D.0: Bacteria; D.1: Actinobacteria; D.2: Actinobacteria; D.3: Streptosporangiales; D.4: Streptosporangiaceae	1
ae82a498ebebd0c8cb2ce9cd06799d09	D.0: Bacteria; D.1: Actinobacteria; D.2: Acidimicrobiia; D.3: IMCC26256; D.4: uncultured bacterium; D.5:	0.6
b58b748cbde5c68166dac1294ddb992a	D.0: Bacteria; D.1: Chloroflexi; D.2: TK10; D.3: uncultured bacterium; D.4: ; D.5:	0.8
b69d562fe61d6fef5cb14c4341fffefe	D.0: Bacteria; D.1: Proteobacteria; D.2: Alphaproteobacteria; D.3: uncultured; D.4: uncultured bacterium; D.5:	0.7
b6eaa3529e13a98f907a3392d14d71dc	D.0: Bacteria; D.1: Proteobacteria; D.2: Deltaproteobacteria; D.3: SAR324 clade(Marine group B); D.4: uncultured bacterium; D.5:	0.7
b77861e2b4eec3b2640e781452e2c2b9	D.0: Bacteria; D.1: Verrucomicrobia; D.2: Verrucomicrobiae; D.3: Chthoniobacterales; D.4: Chthoniobacteraceae; D.5: Candidatus Udaeobacter	0.6
b82d9fb1a022328aa515236f082b3bf0	D.0: Bacteria; D.1: Gemmatimonadetes; D.2: Gemmatimonadetes; D.3: Gemmatimonadales; D.4: Gemmatimonadaceae; D.5: uncultured	1
b8e59d7829356b76a8829410d14e6f77	D.0: Bacteria; D.1: Acidobacteria; D.2: Blastocatellia (Subgroup 4); D.3: DS-100; D.4: uncultured bacterium; D.5:	0.6
b92a8e5bcac377c3e3b89b28391a3ed4	D.0: Bacteria; D.1: Bacteroidetes; D.2: Bacteroidia; D.3: Sphingobacteriales; D.4: env.OPS 17; D.5: uncultured bacterium	0.7
b9d13654924d2890732df920752e6de3	D.0: Bacteria; D.1: Chloroflexi; D.2: Ktedonobacteria; D.3: C0119; D.4: uncultured Chloroflexi bacterium; D.5:	0.6
be9a112f0b89469d693b555f28ae91ab	D.0: Bacteria; D.1: Proteobacteria; D.2: Alphaproteobacteria; D.3: Rhizobiales; D.4: Beijerinckiaceae; D.5: alphaI cluster	0.6
c0d550dfb9925ffdabdc8118a41d0a9d	D.0: Bacteria; D.1: Proteobacteria; D.2: Alphaproteobacteria; D.3: Acetobacterales; D.4: Acetobacteraceae; D.5: Komagataeibacter	1
c767a5e3d2bdd65a7ecb4ebc3c733d34	D.0: Bacteria; D.1: Chloroflexi; D.2: Dehalococcoidia; D.3: S085; D.4: uncultured bacterium; D.5:	1
cd647bf9b9f7f267fe7b6a164e7327bb	D.0: Bacteria; D.1: Firmicutes; D.2: Bacilli; D.3: Bacillales; D.4: Bacillaceae; D.5: Ureibacillus	1
d332cf0b05b883ad7d9461826e96ad1e	D.0: Bacteria; D.1: Proteobacteria; D.2: Gammaproteobacteria; D.3: Steroidobacterales; D.4: Steroidobacteraceae; D.5: Steroidobacter	0.8
d46c336e38a93024d95ed62f7b9e5424	D.0: Bacteria; D.1: Bacteroidetes; D.2: Bacteroidia; D.3: Cytophagales; D.4: Hymenobacteraceae; D.5: Hymenobacter	0.6
d6719bd876f36a28bc22e20cbc912480	D.0: Bacteria; D.1: Acidobacteria; D.2: Subgroup 6	1
d98d9475c5e56ffa8cbb10734061c56e	D.0: Bacteria; D.1: Planctomycetes; D.2: Phycisphaerae; D.3: Tepidisphaerales; D.4: WD2101 soil group; D.5: uncultured bacterium	1
db41ead94574d101e5dd5cbaa24bbf41	D.0: Bacteria; D.1: Patescibacteria; D.2: Saccharimonadia; D.3: Saccharimonadales; D.4: uncultured bacterium; D.5:	0.8
df42ed0c9f04c00aa47f298295db1427	D.0: Bacteria; D.1: Actinobacteria; D.2: Acidimicrobiia; D.3: Microtrichales; D.4: Ilumatobacteraceae; D.5: uncultured	0.9
e112eaf17dd56aa014890baca53296c5	D.0: Bacteria; D.1: Chloroflexi; D.2: Chloroflexia; D.3: Chloroflexales; D.4: Roseiflexaceae; D.5: uncultured	1
e474b480a535419a49cd791b02dc8bb9	D.0: Bacteria; D.1: Actinobacteria; D.2: Thermoleophilia; D.3: Gaiellales; D.4: uncultured	0.8
e4d7cc2700ed902f4f5ad42748120abb	D.0: Bacteria; D.1: Cyanobacteria; D.2: Melainabacteria; D.3: Obscuribacterales; D.4: uncultured bacterium; D.5:	1
e69fe78740caa3f58c8d7b72aa5ce253	D.0: Bacteria; D.1: Actinobacteria; D.2: Acidimicrobiia; D.3: uncultured	1
e74cae8c133c37d3512099560a52975f	D.0: Bacteria; D.1: Verrucomicrobia; D.2: Verrucomicrobiae; D.3: Pedosphaerales; D.4: Pedosphaeraceae	1
ebba540e5bdef0c9cffa24cab0a67729	D.0: Bacteria; D.1: Verrucomicrobia; D.2: Verrucomicrobiae; D.3: Pedosphaerales; D.4: Pedosphaeraceae	1
efbd0272ed71945f7e484be18ac2a6ff	D.0: Bacteria; D.1: Planctomycetes; D.2: Planctomycetacia; D.3: Gemmatales; D.4: Gemmataceae; D.5: uncultured	0.6
f2aa1a9051c309ea7a6f31d0f994b35f	D.0: Bacteria; D.1: Elusimicrobia; D.2: Lineage IIb; D.3: uncultured bacterium; D.4: ; D.5:	0.8
f2f75ce7a46857ba6aa09082062d9eef	D.0: Bacteria; D.1: Planctomycetes; D.2: Planctomycetacia; D.3: Gemmatales; D.4: Gemmataceae; D.5: Gemmata	1
f6efb000bf0c741ab6040e50c3dd9196	D.0: Bacteria; D.1: Dependentiae; D.2: Babeliae; D.3: Babeliales; D.4: uncultured bacterium; D.5:	0.9
fe11b4a0966460dca57e4a75c67fb650	D.0: Bacteria; D.1: Firmicutes; D.2: Bacilli; D.3: Bacillales; D.4: Thermoactinomycetaceae	0.9
ffedede283b6b075ca206d58a083798b	D.0: Bacteria; D.1: Chloroflexi; D.2: Anaerolineae; D.3: SBR1031; D.4: A4b; D.5: uncultured bacterium	0.8
0138082a82d1efc0dc0cc70cfc98a031	D.0: Bacteria; D.1: Acidobacteria; D.2: Acidobacteriia; D.3: Acidobacteriales; D.4: uncultured; D.5: uncultured bacterium	0.7
03fea5d25d37f3c8f29000bd32c2ecd5	D.0: Bacteria; D.1: Proteobacteria; D.2: Alphaproteobacteria; D.3: Acetobacterales; D.4: Acetobacteraceae; D.5: Komagataeibacter	0.9
061c02566f1f195e4c128b19a4ad61ac	D.0: Bacteria; D.1: Planctomycetes; D.2: Planctomycetacia; D.3: Isosphaerales; D.4: Isosphaeraceae; D.5: uncultured	0.8
0af1e3dffc7b29605068009c963736d3	D.0: Bacteria; D.1: Verrucomicrobia; D.2: Verrucomicrobiae; D.3: Pedosphaerales; D.4: Pedosphaeraceae; D.5: uncultured bacterium	0.6
0bd5a7a9953b2ff1b5f1772ecb6fb523	D.0: Bacteria; D.1: Firmicutes; D.2: Clostridia; D.3: Clostridiales; D.4: Clostridiaceae 1; D.5: Clostridium sensu stricto 10	0.7
0d72acf3a3165843e9331fcd082ea7e7	D.0: Bacteria; D.1: FBP; D.2: uncultured bacterium; D.3: ; D.4: ; D.5:	0.7
0f68b214fa29c62c42d8b20b85aaa80a	D.0: Bacteria; D.1: Proteobacteria; D.2: Gammaproteobacteria; D.3: Salinisphaerales; D.4: Solimonadaceae	1
104c2178169a9a8960f6e845f8de5172	D.0: Bacteria; D.1: Proteobacteria; D.2: Deltaproteobacteria; D.3: Myxococcales; D.4: mle1-27; D.5: uncultured bacterium	0.6
1117a940d204df6f4472b163826de332	D.0: Archaea; D.1: Thaumarchaeota; D.2: Nitrososphaeria; D.3: Nitrososphaerales; D.4: Nitrososphaeraceae; D.5: uncultured archaeon	0.8
13842c162c342d11811ad02b64ddbabd	D.0: Bacteria; D.1: Proteobacteria; D.2: Alphaproteobacteria; D.3: Acetobacterales; D.4: Acetobacteraceae; D.5: Komagataeibacter	0.9
13dd3fa4d8849aeda423767cd3098bf6	D.0: Bacteria; D.1: Bacteroidetes; D.2: Bacteroidia; D.3: Chitinophagales; D.4: uncultured	0.9
15a5bba0c73271a755c60a18be361b1b	D.0: Bacteria; D.1: Bacteroidetes; D.2: Bacteroidia; D.3: Chitinophagales; D.4: Chitinophagaceae; D.5: Flavisolibacter	0.6
15a5e245cbe1c5f9a0911f4b456e9f50	D.0: Bacteria; D.1: Proteobacteria; D.2: Gammaproteobacteria; D.3: Salinisphaerales; D.4: Solimonadaceae; D.5: uncultured	0.8
15f292457d8b5891b58fb0e0cfef8dcd	D.0: Bacteria; D.1: Firmicutes; D.2: Clostridia	0.6
165a128e3cffc4248ddc005727e80be2	D.0: Bacteria; D.1: Cyanobacteria; D.2: Oxyphotobacteria; D.3: Chloroplast	1
1aec7a139d496a2df2a556bd667b039e	D.0: Bacteria; D.1: Planctomycetes; D.2: Phycisphaerae; D.3: Phycisphaerales; D.4: Phycisphaeraceae; D.5: AKYG587	1
1b18680fbecce93111a4050bb149590f	D.0: Bacteria; D.1: Armatimonadetes; D.2: Fimbriimonadia; D.3: Fimbriimonadales; D.4: Fimbriimonadaceae; D.5: uncultured bacterium	0.9
247fbe23b1af6866e2efa36fb38f8316	D.0: Bacteria; D.1: Actinobacteria; D.2: Thermoleophilia; D.3: Solirubrobacterales; D.4: 67-14; D.5: uncultured bacterium	0.9
24a6dd539b31a9a7c306865f4d272125	D.0: Bacteria; D.1: Patescibacteria; D.2: Saccharimonadia; D.3: Saccharimonadales	1
29050e55ca42dadb6c2997c7c1161c79	D.0: Bacteria; D.1: Proteobacteria; D.2: Alphaproteobacteria; D.3: Rhizobiales; D.4: Beijerinckiaceae; D.5: Methylocystis	0.6
2a9bc38fe773e5c199521bcbca4bf755	D.0: Bacteria; D.1: Verrucomicrobia; D.2: Verrucomicrobiae; D.3: Pedosphaerales; D.4: Pedosphaeraceae; D.5: uncultured bacterium	0.8
2aa61f79b17ee311d0fa69757ba4d419	D.0: Bacteria; D.1: Planctomycetes; D.2: Phycisphaerae; D.3: CCM11a; D.4: uncultured bacterium; D.5:	0.8
2b16643e650e3b341851f49289d57a7b	D.0: Bacteria; D.1: Proteobacteria; D.2: Deltaproteobacteria; D.3: Myxococcales; D.4: BIrii41; D.5: uncultured bacterium	0.7
2f1a764154c668dbba00f7c661ca971f	D.0: Bacteria; D.1: Bacteroidetes; D.2: Bacteroidia; D.3: Chitinophagales; D.4: Chitinophagaceae; D.5: uncultured	0.8
35c44060da38b089ee29602faa6cae60	D.0: Bacteria; D.1: Proteobacteria; D.2: Deltaproteobacteria; D.3: Myxococcales; D.4: uncultured; D.5: uncultured bacterium	0.6
36706d52b017d610cbc00b362ebf89e9	D.0: Bacteria; D.1: Proteobacteria; D.2: Alphaproteobacteria; D.3: Rhizobiales; D.4: Labraceae; D.5: Labrys	1
3965290a77d969f0f7dd54d0463dcaf0	D.0: Bacteria; D.1: Proteobacteria; D.2: Deltaproteobacteria	0.6
39f48832b1cb62cf1faca7a6439c1740	D.0: Bacteria; D.1: Proteobacteria; D.2: Alphaproteobacteria; D.3: Rhizobiales; D.4: Hyphomicrobiaceae; D.5: Filomicrobium	0.9
3abe557f37303dbbc0a1054e3bc94778	D.0: Bacteria; D.1: Proteobacteria; D.2: Deltaproteobacteria; D.3: Oligoflexales; D.4: Oligoflexaceae; D.5: Silvanigrella	0.7
3b5d724818a53e379615ae2063200a9d	D.0: Bacteria; D.1: Chloroflexi; D.2: Dehalococcoidia; D.3: S085; D.4: uncultured bacterium; D.5:	1
425e8dedd190c9bebc1d2e08ed41a416	D.0: Bacteria; D.1: Proteobacteria; D.2: Gammaproteobacteria; D.3: Betaproteobacteriales; D.4: SC-I-84; D.5: uncultured bacterium	0.9
48950ef84d6440c295beda3ab7cd6a55	D.0: Bacteria; D.1: Acidobacteria; D.2: Holophagae; D.3: Subgroup 7; D.4: uncultured bacterium; D.5:	0.7
4953aa8e46a6c47299043a03bec4668f	D.0: Bacteria; D.1: Proteobacteria; D.2: Alphaproteobacteria; D.3: Rhizobiales; D.4: Beijerinckiaceae; D.5: Microvirga	0.8
4a98602573622116819ed79115a4a781	D.0: Bacteria; D.1: Planctomycetes; D.2: Phycisphaerae; D.3: Tepidisphaerales; D.4: WD2101 soil group; D.5: uncultured bacterium	0.8
4e10a2cb97dbb2c539ccec361249df35	D.0: Bacteria; D.1: Planctomycetes; D.2: Phycisphaerae; D.3: Tepidisphaerales; D.4: WD2101 soil group; D.5: uncultured bacterium	0.8
4e7833d66d00f100ba284c2ebf9cab70	D.0: Bacteria; D.1: Planctomycetes; D.2: Phycisphaerae; D.3: Tepidisphaerales; D.4: WD2101 soil group; D.5: uncultured bacterium	0.8
4f536eda6080b6aaabd9ff98a3607d92	D.0: Bacteria; D.1: Patescibacteria; D.2: Parcubacteria	1
4fcc0b9a03a6d5ed092b531b743f0cc1	D.0: Bacteria; D.1: Firmicutes; D.2: Clostridia; D.3: Clostridiales; D.4: Clostridiaceae 1; D.5: Clostridium sensu stricto 12	0.7
501c94c9d5a5ea16953fb242b8f07d2f	D.0: Bacteria; D.1: Firmicutes; D.2: Bacilli; D.3: Bacillales; D.4: Planococcaceae; D.5: Domibacillus	1
50d0dace78f4edb45ecb93456bd2832a	D.0: Bacteria; D.1: Proteobacteria; D.2: Gammaproteobacteria; D.3: Betaproteobacteriales; D.4: Rhodocyclaceae; D.5: Dechloromonas	0.7
522771e693a8cd4f0057b5f5665181b7	D.0: Bacteria; D.1: Bacteroidetes; D.2: Bacteroidia; D.3: Cytophagales; D.4: Microscillaceae; D.5: Ohtaekwangia	0.7
549265ea49d34974e2fd6ca7538f4da6	D.0: Bacteria; D.1: Actinobacteria; D.2: Actinobacteria; D.3: Corynebacteriales; D.4: Nocardiaceae; D.5: Rhodococcus	1
55b06bed7804765598e53779412eec9e	D.0: Bacteria; D.1: Acidobacteria; D.2: Acidobacteriia; D.3: Solibacterales; D.4: Solibacteraceae (Subgroup 3); D.5: Candidatus Solibacter	0.6
55d47eee7899a7138114a7eb0f21caa4	D.0: Bacteria; D.1: Bacteroidetes; D.2: Bacteroidia; D.3: Chitinophagales; D.4: Chitinophagaceae; D.5: Flavihumibacter	1
568d51daaf3e9272f2212c77e420eb36	D.0: Bacteria; D.1: Proteobacteria; D.2: Alphaproteobacteria; D.3: Acetobacterales; D.4: Acetobacteraceae; D.5: Komagataeibacter	1
5d1162bcc95d9530427c809fa76047fb	D.0: Bacteria; D.1: Actinobacteria; D.2: Actinobacteria; D.3: Propionibacteriales; D.4: Propionibacteriaceae; D.5: Microlunatus	0.8
5f30203cd6aa91b427b9e7e7bdc6b4f8	D.0: Bacteria; D.1: Bacteroidetes; D.2: Bacteroidia; D.3: Cytophagales; D.4: Hymenobacteraceae; D.5: Adhaeribacter	1
60b5e0966d07e078a23508b8ab841baa	D.0: Bacteria; D.1: Proteobacteria; D.2: Alphaproteobacteria; D.3: Rickettsiales; D.4: SM2D12; D.5: uncultured bacterium	0.7
6183e38a77e15964a9029145ee9f17c1	D.0: Bacteria; D.1: Bacteroidetes; D.2: Bacteroidia; D.3: Chitinophagales; D.4: uncultured	0.6
61a989f240b618a145b9be7f96c9242e	D.0: Bacteria; D.1: Chloroflexi; D.2: Anaerolineae; D.3: SBR1031; D.4: A4b; D.5: uncultured bacterium	0.7
64be5bc3ac527a63e4c4fa4059c169e8	D.0: Bacteria; D.1: Nitrospirae; D.2: Nitrospira; D.3: Nitrospirales; D.4: Nitrospiraceae; D.5: Nitrospira	0.6
674ebedd19a80bb363ab71abd1ce5150	D.0: Bacteria; D.1: Verrucomicrobia; D.2: Verrucomicrobiae; D.3: Pedosphaerales; D.4: Pedosphaeraceae; D.5: Pedosphaera	0.6
691cf68fa225ddd16a60e6f12dba22b2	D.0: Bacteria; D.1: Patescibacteria; D.2: Saccharimonadia; D.3: Saccharimonadales; D.4: uncultured bacterium; D.5:	0.9
6b12711fe52e9e8ef748d203481d173a	D.0: Bacteria; D.1: Proteobacteria; D.2: Gammaproteobacteria; D.3: Betaproteobacteriales; D.4: Nitrosomonadaceae; D.5: MND1	0.9
6c4354cdc2ec3c2e46ab60f1b4cc1ba8	D.0: Bacteria; D.1: Acidobacteria; D.2: Subgroup 11	1
6cf9377cac40b1f3400cf708e908ae0e	D.0: Bacteria; D.1: Firmicutes; D.2: Clostridia; D.3: Clostridiales; D.4: Ruminococcaceae; D.5: Ruminococcaceae UCG-013	0.6
6ed7f7428ef9048e5dc8f391f8425df0	D.0: Bacteria; D.1: Proteobacteria; D.2: Gammaproteobacteria; D.3: Gammaproteobacteria Incertae Sedis; D.4: Unknown Family; D.5: uncultured bacterium	0.6
6f63ff7a9b4a5aa94633e9c73f0a7877	D.0: Bacteria; D.1: Acidobacteria; D.2: Blastocatellia (Subgroup 4); D.3: Pyrinomonadales; D.4: Pyrinomonadaceae; D.5: RB41	0.7
703b6b11df0773c64186df4db5508232	D.0: Bacteria; D.1: Bacteroidetes; D.2: Bacteroidia; D.3: Chitinophagales; D.4: Chitinophagaceae; D.5: Flavisolibacter	0.9
74019cb6ae5cafbb63060ce1cb15fc2b	D.0: Bacteria; D.1: Bacteroidetes; D.2: Bacteroidia; D.3: Flavobacteriales; D.4: Flavobacteriaceae; D.5: Flavobacterium	1
75505b2438660161499b121e2cf734a8	D.0: Bacteria; D.1: Actinobacteria; D.2: Acidimicrobiia; D.3: Microtrichales; D.4: uncultured; D.5: uncultured bacterium	0.7
789b993cf0e987d2d89cff589f8a1dc7	D.0: Bacteria; D.1: Actinobacteria; D.2: Actinobacteria; D.3: Streptomycetales; D.4: Streptomycetaceae; D.5: Streptomyces	1
78f336090320a4b40b9180039ae94cab	D.0: Bacteria; D.1: Actinobacteria; D.2: Rubrobacteria; D.3: Rubrobacterales; D.4: Rubrobacteriaceae; D.5: Rubrobacter	0.6
7b89d0c3e9c51b4f367710c32f41b747	D.0: Bacteria; D.1: Proteobacteria; D.2: Gammaproteobacteria; D.3: Betaproteobacteriales; D.4: Burkholderiaceae; D.5: Rhizobacter	1
7c6384c8cff5c711dd165285055d475a	D.0: Bacteria; D.1: Acidobacteria; D.2: Subgroup 17	1
7da2ad90a674e10dfeefac99968e0410	D.0: Bacteria; D.1: Verrucomicrobia; D.2: Verrucomicrobiae; D.3: Verrucomicrobiales; D.4: Rubritaleaceae; D.5: Luteolibacter	0.6
7e975eb76544ba37ec04a9467956917f	D.0: Bacteria; D.1: Acidobacteria; D.2: Blastocatellia (Subgroup 4); D.3: 11-24; D.4: uncultured bacterium; D.5:	0.7
836af4a82add6c8d45e6a5ee6ef2ec7a	D.0: Bacteria; D.1: Gemmatimonadetes; D.2: BD2-11 terrestrial group; D.3: uncultured bacterium; D.4: ; D.5:	0.6
8481e33d4707c531f88bbd45f12cd3ec	D.0: Bacteria; D.1: Proteobacteria; D.2: Gammaproteobacteria; D.3: Betaproteobacteriales; D.4: Nitrosomonadaceae; D.5: Ellin6067	0.7
8489e1d9fb36ae03280a49a6a2819130	D.0: Bacteria; D.1: Actinobacteria; D.2: Actinobacteria; D.3: Frankiales; D.4: Sporichthyaceae; D.5: Sporichthya	0.7
850d063d4b0f819d4d63a720a345a347	D.0: Bacteria; D.1: Verrucomicrobia; D.2: Verrucomicrobiae; D.3: Pedosphaerales; D.4: Pedosphaeraceae; D.5: uncultured bacterium	0.9
88e290ef3834aef935c4c3edc14615f5	D.0: Bacteria; D.1: Proteobacteria; D.2: Alphaproteobacteria; D.3: Rickettsiales; D.4: AB1; D.5: uncultured bacterium	0.6
8996860015860930df3eb47486133707	D.0: Bacteria; D.1: Planctomycetes; D.2: Phycisphaerae; D.3: Phycisphaerales; D.4: Phycisphaeraceae; D.5: SM1A02	1
89a6c39ae7981128e1e68162a402cf4e	D.0: Bacteria; D.1: Firmicutes; D.2: Bacilli; D.3: Bacillales; D.4: Paenibacillaceae; D.5: Cohnella	1
8ae643925cdccbf1688d7e2cdb33e2bc	D.0: Bacteria; D.1: Patescibacteria; D.2: Saccharimonadia; D.3: Saccharimonadales; D.4: uncultured bacterium; D.5:	0.9
8f73cf337b9f28608be38fb56dce417d	D.0: Bacteria; D.1: Actinobacteria; D.2: MB-A2-108	1
8f87d3cd5407d9aa449041bcac1d875e	D.0: Bacteria; D.1: Verrucomicrobia; D.2: Verrucomicrobiae; D.3: Pedosphaerales; D.4: Pedosphaeraceae	1
8fc9cbc5d39eae31655c3ddbf42cd23f	D.0: Bacteria; D.1: Proteobacteria; D.2: Gammaproteobacteria; D.3: Pseudomonadales; D.4: Moraxellaceae; D.5: uncultured	1
90fef6f75d344f99b26da76f98257de2	D.0: Bacteria; D.1: Gemmatimonadetes; D.2: Gemmatimonadetes; D.3: Gemmatimonadales; D.4: Gemmatimonadaceae; D.5: uncultured	0.9
97cb82e4de281f8cbd009b23622001e6	D.0: Bacteria; D.1: Proteobacteria; D.2: Alphaproteobacteria; D.3: Acetobacterales; D.4: Acetobacteraceae; D.5: Komagataeibacter	1
9d26a0423603965a40f9defdcbcde521	D.0: Bacteria; D.1: Chlamydiae; D.2: Chlamydiae; D.3: Chlamydiales; D.4: Simkaniaceae	0.6
9d65b06a4c4df97dbce4209ce0778dd5	D.0: Bacteria; D.1: Proteobacteria; D.2: Alphaproteobacteria; D.3: Rhizobiales; D.4: Xanthobacteraceae; D.5: uncultured	0.7
a00d8aab83ed8e2983e38bba8b58d5aa	D.0: Bacteria; D.1: Bacteroidetes; D.2: Bacteroidia; D.3: Chitinophagales; D.4: uncultured; D.5: uncultured bacterium	0.9
a197417cdbddff919650b1f4043ce1fc	D.0: Bacteria; D.1: Cyanobacteria; D.2: Oxyphotobacteria; D.3: Chloroplast	1
a36c11eed01351e0a6d3887280693d84	D.0: Bacteria; D.1: Armatimonadetes; D.2: Fimbriimonadia; D.3: Fimbriimonadales; D.4: Fimbriimonadaceae	1
a39e4500143f475d5fe489f1a53f6bc8	D.0: Bacteria; D.1: Actinobacteria; D.2: Actinobacteria; D.3: Streptomycetales; D.4: Streptomycetaceae; D.5: Streptomyces	1
aa768941f2f66060837681d5b413dd1e	D.0: Bacteria; D.1: Proteobacteria; D.2: Deltaproteobacteria; D.3: Oligoflexales; D.4: Oligoflexaceae; D.5: Oligoflexus	1
ade0c397f10b47995c0d44deb4609e5e	D.0: Bacteria; D.1: Bacteroidetes; D.2: Bacteroidia; D.3: Sphingobacteriales; D.4: env.OPS 17; D.5: uncultured bacterium	0.7
af5e677d94ec81bbe067c2a4f64eb566	D.0: Bacteria; D.1: Actinobacteria; D.2: Actinobacteria; D.3: Frankiales; D.4: uncultured; D.5: uncultured bacterium	0.8
b19ebac6152269d9cdae31cb841a61c4	D.0: Bacteria; D.1: Verrucomicrobia; D.2: Verrucomicrobiae	1
b1b34e39162191989b9d27229b8756fd	D.0: Bacteria; D.1: Proteobacteria; D.2: Alphaproteobacteria; D.3: Rhizobiales; D.4: Devosiaceae; D.5: Devosia	0.6
bcaa3ce0ce71f3bf45943b2b31d9efbf	D.0: Bacteria; D.1: Actinobacteria; D.2: Thermoleophilia; D.3: Solirubrobacterales; D.4: Solirubrobacteraceae; D.5: uncultured	0.6
be30f18e7b460559e2dafa974c1d8f05	D.0: Bacteria; D.1: Cyanobacteria; D.2: Melainabacteria; D.3: Vampirovibrionales	1
c041e09bdbb96231d8ea62d61b351951	D.0: Bacteria; D.1: Bacteroidetes; D.2: Bacteroidia; D.3: Cytophagales; D.4: Microscillaceae; D.5: uncultured	0.6
c0aa109baddcb3a4a1bf97eb9534b34b	D.0: Bacteria; D.1: Bacteroidetes; D.2: Bacteroidia; D.3: Flavobacteriales; D.4: Flavobacteriaceae; D.5: Flavobacterium	0.6
c0f4b1d3d32f9732240ad871ab15b85a	D.0: Bacteria; D.1: Proteobacteria; D.2: Gammaproteobacteria; D.3: Betaproteobacteriales; D.4: Nitrosomonadaceae; D.5: mle1-7	0.6
c3a252dd6ffa5e455b8e3d5684dd263f	D.0: Bacteria; D.1: Actinobacteria; D.2: Actinobacteria; D.3: Propionibacteriales; D.4: Nocardioidaceae; D.5: Nocardioides	0.6
c408d41442562d005ab84ece92085b1e	D.0: Bacteria; D.1: Bacteroidetes; D.2: Bacteroidia; D.3: Chitinophagales; D.4: Chitinophagaceae; D.5: Ferruginibacter	1
c4abe0f7a3f4bf6a68bf832a6be344e9	D.0: Bacteria; D.1: Bacteroidetes; D.2: Bacteroidia; D.3: Flavobacteriales; D.4: Weeksellaceae; D.5: Chryseobacterium	1
c69c90d9653edc8e5846b0a5f30a9f90	D.0: Bacteria; D.1: Chloroflexi; D.2: Chloroflexia; D.3: Chloroflexales; D.4: Chloroflexaceae; D.5: Candidatus Chlorothrix	0.6
cd133d7fb68adc64e104c42f807b0e7f	D.0: Bacteria; D.1: Acidobacteria; D.2: Subgroup 6	1
cd7f19badcd66bef983470ef5c72b0af	D.0: Bacteria; D.1: Bacteroidetes; D.2: Bacteroidia; D.3: Cytophagales; D.4: Hymenobacteraceae; D.5: Adhaeribacter	0.6
d0e2f06e30c416582f3e6428b9f46598	D.0: Bacteria; D.1: Proteobacteria; D.2: Alphaproteobacteria; D.3: Rickettsiales; D.4: Mitochondria; D.5: uncultured organism	1
d365e7376f7c0beaffeece9af1d2cd71	D.0: Bacteria; D.1: Verrucomicrobia; D.2: Verrucomicrobiae; D.3: Verrucomicrobiales; D.4: Verrucomicrobiaceae; D.5: uncultured	1
d6118c639b53abe65d779b26eb2cca65	D.0: Bacteria; D.1: Actinobacteria; D.2: Thermoleophilia; D.3: uncultured; D.4: uncultured bacterium; D.5:	0.9
d7bbb1af34b8a9d2656e861b35a9d74f	D.0: Bacteria; D.1: Proteobacteria; D.2: Gammaproteobacteria; D.3: Oceanospirillales; D.4: Halomonadaceae; D.5: Halomonas	1
d9af42d4d0550ec582971c1f0d5ba350	D.0: Bacteria; D.1: Planctomycetes; D.2: Phycisphaerae; D.3: Tepidisphaerales; D.4: WD2101 soil group	1
dac1e9da9ae095db62ec3a404c007383	D.0: Bacteria; D.1: Gemmatimonadetes; D.2: Gemmatimonadetes; D.3: Gemmatimonadales; D.4: Gemmatimonadaceae; D.5: uncultured	0.6
db5c1350969c6c77c81b0be0cb2cbc16	D.0: Bacteria; D.1: Bacteroidetes; D.2: Bacteroidia; D.3: Cytophagales; D.4: Microscillaceae; D.5: uncultured	0.9
dcb75301a3aed41505d889a28178708a	D.0: Bacteria; D.1: Chloroflexi; D.2: JG30-KF-CM66; D.3: uncultured bacterium; D.4: ; D.5:	0.8
de2c5e5c1edc866ee279c26b6444362f	D.0: Bacteria; D.1: Firmicutes; D.2: Clostridia; D.3: Clostridiales; D.4: Ruminococcaceae; D.5: Ruminococcaceae UCG-003	0.7
de5ed167c39687caf4875a776f3bd647	D.0: Bacteria; D.1: Patescibacteria; D.2: Saccharimonadia; D.3: Saccharimonadales; D.4: uncultured bacterium; D.5:	0.7
df632de8393135ba18486c3a98618992	D.0: Bacteria; D.1: Bacteroidetes; D.2: Bacteroidia; D.3: Sphingobacteriales; D.4: Sphingobacteriaceae; D.5: Pedobacter	1
dfeb32f18d7896b0512308c47116585e	D.0: Bacteria; D.1: Bacteroidetes; D.2: Bacteroidia; D.3: Bacteroidales; D.4: Tannerellaceae; D.5: Parabacteroides	1
e48008a9ab00256a71ded72623264f84	D.0: Bacteria; D.1: Acidobacteria; D.2: Subgroup 6	1
e91571e5762c67a87bb77da6bc730a47	D.0: Bacteria; D.1: Chloroflexi; D.2: Anaerolineae; D.3: Anaerolineales; D.4: Anaerolineaceae; D.5: uncultured	0.9
ea1041b7064958e7d7cc0bf418e0ee33	D.0: Bacteria; D.1: Proteobacteria; D.2: Deltaproteobacteria; D.3: Myxococcales; D.4: mle1-27	0.6
eabbfac6d8538bebf24142bceca7e7a6	D.0: Bacteria; D.1: Chlamydiae; D.2: Chlamydiae; D.3: Chlamydiales; D.4: Parachlamydiaceae; D.5: Candidatus Protochlamydia	0.6
ec35fe8ef841555b5469686a64c4fd54	D.0: Bacteria; D.1: Proteobacteria; D.2: Alphaproteobacteria; D.3: Caulobacterales; D.4: Hyphomonadaceae; D.5: Hirschia	0.6
ec5c84619664ad7145f790563285eb6d	D.0: Bacteria; D.1: Latescibacteria; D.2: Latescibacteria; D.3: Latescibacterales; D.4: Latescibacteraceae; D.5: uncultured bacterium	0.7
efe0b27889a9fc3292fa46ee3e903261	D.0: Bacteria; D.1: Verrucomicrobia; D.2: Verrucomicrobiae; D.3: Opitutales; D.4: Opitutaceae; D.5: Opitutus	0.8
f3805661de52dc4ea4b1c95158fe3ade	D.0: Bacteria; D.1: Verrucomicrobia; D.2: Verrucomicrobiae; D.3: Pedosphaerales; D.4: Pedosphaeraceae; D.5: uncultured bacterium	0.6
f3a1e5199a230acc5feb94c77a041510	D.0: Bacteria; D.1: Bacteroidetes; D.2: Bacteroidia; D.3: Cytophagales; D.4: Microscillaceae; D.5: Chryseolinea	0.6
f3ef54b95f37e50b7632e008433ffa0a	D.0: Bacteria; D.1: Verrucomicrobia; D.2: Verrucomicrobiae; D.3: Opitutales; D.4: Opitutaceae; D.5: Opitutus	0.9
f48ece01ffe9cabefe3239fe533351e3	D.0: Bacteria; D.1: Proteobacteria; D.2: Gammaproteobacteria; D.3: PLTA13; D.4: uncultured bacterium; D.5:	0.9
f5b9ab8f1be30240807c512a79333688	D.0: Bacteria; D.1: Actinobacteria; D.2: Thermoleophilia; D.3: Solirubrobacterales; D.4: 67-14; D.5: uncultured bacterium	0.6
f68a175c428493cf722582704f10cd3c	D.0: Bacteria; D.1: Verrucomicrobia; D.2: Verrucomicrobiae; D.3: Pedosphaerales; D.4: Pedosphaeraceae; D.5: uncultured bacterium	0.7
f80dd7f011d5ab08c70dab027ada2b99	D.0: Bacteria; D.1: Proteobacteria; D.2: Deltaproteobacteria; D.3: Myxococcales; D.4: mle1-27	0.9
fb2000327858756d846fdbffe8928fac	D.0: Bacteria; D.1: Firmicutes; D.2: Clostridia; D.3: Clostridiales; D.4: Ruminococcaceae; D.5: Ruminiclostridium 1	0.6
fb2ead143333c59d48a0f431882101cc	D.0: Bacteria; D.1: Actinobacteria; D.2: Acidimicrobiia; D.3: Microtrichales; D.4: Ilumatobacteraceae; D.5: uncultured	0.6
fdb35d756ddbfe297bdc1df97cd7481a	D.0: Bacteria; D.1: Cyanobacteria; D.2: Oxyphotobacteria; D.3: Chloroplast	1
00ffa432ea3445f71c4923b4cd5d954d	D.0: Bacteria; D.1: Firmicutes; D.2: Clostridia; D.3: Clostridiales; D.4: Ruminococcaceae; D.5: Ruminiclostridium 5	0.9
045cbd20d3f9e2711c55620d7cec8452	D.0: Bacteria; D.1: Chloroflexi; D.2: Anaerolineae; D.3: Caldilineales; D.4: Caldilineaceae; D.5: uncultured	0.7
051708dd4277200bc4f75e6c94c7b2fb	D.0: Bacteria; D.1: Patescibacteria; D.2: Parcubacteria; D.3: Candidatus Yanofskybacteria; D.4: uncultured bacterium; D.5:	0.8
05c7d102204fd1faa8f55398ade593eb	D.0: Bacteria; D.1: Actinobacteria; D.2: Acidimicrobiia; D.3: Microtrichales; D.4: Iamiaceae; D.5: Iamia	0.7
085975f1f5991faceb207c0937ca9afe	D.0: Bacteria; D.1: Chloroflexi; D.2: Chloroflexia; D.3: Chloroflexales; D.4: Roseiflexaceae; D.5: Kouleothrix	0.6
09181f745d8f749445170bf9c6098572	D.0: Bacteria; D.1: Proteobacteria; D.2: Gammaproteobacteria; D.3: Coxiellales; D.4: Coxiellaceae; D.5: Coxiella	0.8
0bfd628ec536f15860807c42c8a579d5	D.0: Bacteria; D.1: Proteobacteria; D.2: Deltaproteobacteria; D.3: Myxococcales; D.4: P3OB-42	1
0cd54176f8722a9c13c01986e77b356c	D.0: Bacteria	1
0cf8d33145f7198cd9c7073b428bdcbf	D.0: Bacteria; D.1: Proteobacteria; D.2: Deltaproteobacteria; D.3: Desulfuromonadales; D.4: Desulfuromonadaceae; D.5: Desulfuromonas	0.7
0e11aeb1d580c5018198b6e2b387144a	D.0: Bacteria; D.1: Proteobacteria; D.2: Deltaproteobacteria; D.3: Myxococcales; D.4: BIrii41; D.5: uncultured bacterium	0.7
120b25fc8ca3deff8bfbd315ccd2f03a	D.0: Bacteria; D.1: Chloroflexi; D.2: Anaerolineae; D.3: Caldilineales; D.4: Caldilineaceae; D.5: uncultured	0.6
1363e84e46e90b4f763dc2e26b274f84	D.0: Bacteria; D.1: Proteobacteria; D.2: Gammaproteobacteria; D.3: Diplorickettsiales; D.4: Diplorickettsiaceae; D.5: Aquicella	0.7
1656646fbfed778794bc3fe9f3013262	D.0: Bacteria; D.1: Verrucomicrobia; D.2: Verrucomicrobiae; D.3: Chthoniobacterales; D.4: Chthoniobacteraceae; D.5: Chthoniobacter	0.6
16609760a844cf5ffbacbe6dd571f4e5	D.0: Bacteria; D.1: Firmicutes; D.2: Bacilli; D.3: Bacillales; D.4: Paenibacillaceae; D.5: Paenibacillus	1
192634a22019bb94aee3aacb3a73bf04	D.0: Bacteria; D.1: Proteobacteria; D.2: Alphaproteobacteria; D.3: Micropepsales; D.4: Micropepsaceae; D.5: uncultured	1
1a08bc605ccc0eceda22e39b9fb2f420	D.0: Bacteria; D.1: Latescibacteria; D.2: uncultured bacterium; D.3: ; D.4: ; D.5:	0.8
1b1e936d4341767d7ba85a00324e8a3c	D.0: Bacteria; D.1: Bacteroidetes; D.2: Bacteroidia; D.3: Chitinophagales; D.4: Chitinophagaceae; D.5: Flavisolibacter	0.6
1bee905ab2a2f499abbf7cfc7be02f82	D.0: Bacteria; D.1: Omnitrophicaeota; D.2: uncultured bacterium; D.3: ; D.4: ; D.5:	0.8
1c7f035089a66463fda0eeb53787cccf	D.0: Bacteria; D.1: Proteobacteria; D.2: Gammaproteobacteria; D.3: Enterobacteriales; D.4: Enterobacteriaceae; D.5: Pantoea	0.6
1e60fb54562c94fa011c7676c507dfa0	D.0: Bacteria; D.1: Acidobacteria; D.2: Subgroup 6; D.3: uncultured Acidobacteria bacterium; D.4: ; D.5:	0.6
23f09ca627f27f84ac315279f185f21f	D.0: Bacteria; D.1: Chloroflexi; D.2: Chloroflexia; D.3: Thermomicrobiales; D.4: JG30-KF-CM45; D.5: uncultured bacterium	0.8
244f877a1e6e746f93487c73c62dfb37	D.0: Bacteria; D.1: Actinobacteria; D.2: Acidimicrobiia; D.3: Microtrichales; D.4: uncultured	1
247f2a3a1131642f766686b440867da1	D.0: Bacteria; D.1: Proteobacteria; D.2: Deltaproteobacteria; D.3: Oligoflexales; D.4: Oligoflexaceae; D.5: uncultured	1
2899c80d0057c870195c54456500bef5	D.0: Bacteria; D.1: Bacteroidetes; D.2: Bacteroidia; D.3: Chitinophagales; D.4: Chitinophagaceae; D.5: uncultured	0.7
29da18897300891da4ab62fedd198104	D.0: Bacteria; D.1: Verrucomicrobia; D.2: Verrucomicrobiae; D.3: Pedosphaerales; D.4: Pedosphaeraceae; D.5: uncultured bacterium	0.8
2bdbf2318710ec3192d13e5bc0179627	D.0: Bacteria; D.1: Actinobacteria; D.2: Thermoleophilia; D.3: Gaiellales; D.4: uncultured; D.5: uncultured bacterium	0.6
2cbda2c2444e156a88e130ba166583f4	D.0: Bacteria; D.1: Firmicutes; D.2: Erysipelotrichia; D.3: Erysipelotrichales; D.4: Erysipelotrichaceae; D.5: Erysipelatoclostridium	0.7
2fd7c9d4f41e956fdcdd74bc226f5466	D.0: Bacteria; D.1: Bacteroidetes; D.2: Bacteroidia; D.3: Chitinophagales; D.4: 37-13; D.5: uncultured bacterium	0.8
348642aec2c52e3ec68d422f7a5ff7fa	D.0: Bacteria; D.1: Actinobacteria; D.2: Rubrobacteria; D.3: Rubrobacterales; D.4: Rubrobacteriaceae; D.5: Rubrobacter	0.6
34d76ca849f7346982a5cbf5a3cbd64f	D.0: Bacteria; D.1: Proteobacteria; D.2: Alphaproteobacteria; D.3: Sphingomonadales; D.4: Sphingomonadaceae; D.5: Altererythrobacter	1
35e8b2c69f6fe8b0372ae117a991eabb	D.0: Bacteria; D.1: Proteobacteria; D.2: Alphaproteobacteria; D.3: Acetobacterales; D.4: Acetobacteraceae; D.5: Komagataeibacter	1
378e12c9b9e0cb69b59a7eae9daa9d0c	D.0: Bacteria; D.1: Firmicutes; D.2: Clostridia; D.3: Clostridiales; D.4: Clostridiaceae 1; D.5: Clostridium sensu stricto 8	0.6
37b4732b004d56117c62c9434bee8cb2	D.0: Bacteria; D.1: Bacteroidetes; D.2: Bacteroidia; D.3: Chitinophagales; D.4: Chitinophagaceae; D.5: Segetibacter	0.7
37ec294d56674157dd0a4ea39d4cfc40	D.0: Bacteria; D.1: Actinobacteria; D.2: Thermoleophilia; D.3: Solirubrobacterales; D.4: 67-14; D.5: uncultured bacterium	0.6
3c168617348d6a99f03b4f6f6029ac08	D.0: Bacteria; D.1: Proteobacteria; D.2: Gammaproteobacteria; D.3: R7C24; D.4: metagenome; D.5:	0.7
3d3bb06df80852d95c8914197448e42c	D.0: Bacteria; D.1: Firmicutes; D.2: Bacilli; D.3: Bacillales; D.4: Family XI; D.5: Gemella	1
3e8d491f0ff9ca032f1a1b28dccc9494	D.0: Bacteria; D.1: Planctomycetes; D.2: Phycisphaerae; D.3: Tepidisphaerales; D.4: WD2101 soil group; D.5: uncultured bacterium	0.9
3eb955d4b03a26361a851a680603871b	D.0: Bacteria; D.1: Proteobacteria; D.2: Alphaproteobacteria; D.3: Acetobacterales; D.4: Acetobacteraceae; D.5: Komagataeibacter	1
405f063bbc1c806d704a026d9c6a4488	D.0: Bacteria; D.1: Acidobacteria; D.2: Subgroup 6	1
41d38e4e0691db8a13a158d548f0a83b	D.0: Bacteria; D.1: Actinobacteria; D.2: Thermoleophilia; D.3: Solirubrobacterales; D.4: Solirubrobacteraceae; D.5: Conexibacter	0.6
41d49919d295653ec437f10df9b6b60d	D.0: Bacteria; D.1: Bacteroidetes; D.2: Ignavibacteria; D.3: OPB56; D.4: uncultured bacterium; D.5:	1
4314a24317ae63d129eaab0446a75fe6	D.0: Bacteria; D.1: Actinobacteria; D.2: Thermoleophilia; D.3: Gaiellales; D.4: uncultured; D.5: uncultured bacterium	0.6
45eeee813b5879b1bed10d727a64c77f	D.0: Bacteria; D.1: Actinobacteria; D.2: Acidimicrobiia; D.3: IMCC26256	1
499b57d4879def39359a0ffe7b17d84c	D.0: Bacteria; D.1: Bacteroidetes; D.2: Bacteroidia; D.3: Sphingobacteriales; D.4: AKYH767	0.7
4bfc11c96c15056d37b2619ac17b44c7	D.0: Bacteria; D.1: Planctomycetes; D.2: Planctomycetacia; D.3: Gemmatales; D.4: Gemmataceae; D.5: uncultured	0.6
4e01962d1bc0cfbae0ed8ec32853c6dc	D.0: Bacteria; D.1: Acidobacteria; D.2: Holophagae; D.3: Subgroup 7; D.4: uncultured bacterium; D.5:	0.8
4fb76b8355623468517065eb5926acf6	D.0: Bacteria; D.1: Bacteroidetes; D.2: Bacteroidia; D.3: Chitinophagales; D.4: Chitinophagaceae; D.5: Terrimonas	0.7
4fdfb9f36f4d741f21077a26e21ec970	D.0: Bacteria; D.1: Planctomycetes; D.2: OM190; D.3: uncultured bacterium; D.4: ; D.5:	0.6
5531d2d2f95462216df4837d1b3434a1	D.0: Bacteria; D.1: Proteobacteria; D.2: Alphaproteobacteria; D.3: Rhizobiales; D.4: Beijerinckiaceae	1
56d45bc1421e122a5f69e0c4a65623c6	D.0: Bacteria; D.1: Firmicutes; D.2: Bacilli; D.3: Bacillales; D.4: Bacillaceae; D.5: Bacillus	1
583b07186bbbe05fe0f6f7280d87d5ab	D.0: Bacteria; D.1: Patescibacteria; D.2: Parcubacteria	1
5d6b755d6cce0705395e444a2dee1219	D.0: Archaea; D.1: Nanoarchaeaeota; D.2: Woesearchaeia	1
5edcfbb5c41d40c204dd225d95260768	D.0: Archaea; D.1: Thaumarchaeota; D.2: Nitrososphaeria; D.3: Nitrososphaerales; D.4: Nitrososphaeraceae	1
5f25bb5ef42fa612fc175da4d4ede677	D.0: Bacteria; D.1: Gemmatimonadetes; D.2: Gemmatimonadetes; D.3: Gemmatimonadales; D.4: Gemmatimonadaceae	1
60b447444ec838fcb278fe81d0d92f17	D.0: Bacteria; D.1: Patescibacteria; D.2: Saccharimonadia; D.3: Saccharimonadales	1
63cb8ad01ee4882d1a72ccbdc926d170	D.0: Bacteria; D.1: Verrucomicrobia; D.2: Verrucomicrobiae; D.3: Chthoniobacterales; D.4: Terrimicrobiaceae; D.5: Terrimicrobium	1
66689e67e8128868ab6d09357a4a963d	D.0: Bacteria; D.1: Verrucomicrobia; D.2: Verrucomicrobiae; D.3: Pedosphaerales; D.4: Pedosphaeraceae; D.5: uncultured bacterium	0.9
66bc04baa9a1f54ad14a39afb2867b26	D.0: Bacteria; D.1: Proteobacteria; D.2: Deltaproteobacteria; D.3: Bdellovibrionales; D.4: Bacteriovoracaceae; D.5: Bacteriovorax	1
672ff75a3154ca8f7097910a6b7fa19f	D.0: Bacteria; D.1: Latescibacteria; D.2: uncultured bacterium; D.3: ; D.4: ; D.5:	0.9
689631b72c72b0670aecf3a12c14bec8	D.0: Bacteria; D.1: Chloroflexi; D.2: Anaerolineae; D.3: Anaerolineales; D.4: Anaerolineaceae; D.5: uncultured	0.9
6a1ed996513ad1c0a35e02a2585088ee	D.0: Bacteria; D.1: Bacteroidetes; D.2: Bacteroidia; D.3: Sphingobacteriales; D.4: NS11-12 marine group; D.5: uncultured bacterium	0.8
6bb5fbb0500d22e3489aa397ce503f48	D.0: Bacteria; D.1: Patescibacteria; D.2: Saccharimonadia; D.3: Saccharimonadales; D.4: uncultured bacterium; D.5:	0.7
6c54c2707643d5a415e8330c2606d0ff	D.0: Bacteria; D.1: Chloroflexi; D.2: Anaerolineae; D.3: SBR1031; D.4: uncultured bacterium; D.5:	0.8
6e706d01762eeae5a10bdde84400384b	D.0: Bacteria; D.1: Actinobacteria; D.2: Acidimicrobiia; D.3: Microtrichales; D.4: uncultured; D.5: uncultured bacterium	0.8
6e9d5ddc2fdb3d9dd33151fde35a2556	D.0: Bacteria; D.1: Verrucomicrobia; D.2: Verrucomicrobiae; D.3: Chthoniobacterales; D.4: Chthoniobacteraceae; D.5: Chthoniobacter	0.6
701f5d493391cebe952cb138c5b01782	D.0: Bacteria; D.1: Nitrospirae; D.2: Nitrospira; D.3: Nitrospirales; D.4: Nitrospiraceae; D.5: Nitrospira	0.8
70376601f8e2a98fd5fe8b6cb1c25742	D.0: Bacteria; D.1: Verrucomicrobia; D.2: Verrucomicrobiae; D.3: Pedosphaerales; D.4: Pedosphaeraceae	1
7181b15f051472ee83cbbe679011d0c0	D.0: Bacteria; D.1: Bacteroidetes; D.2: Bacteroidia; D.3: Sphingobacteriales; D.4: env.OPS 17	1
73181a529ac4ef2f6d5944aadef96825	D.0: Bacteria; D.1: Bacteroidetes; D.2: Bacteroidia; D.3: Cytophagales; D.4: Hymenobacteraceae; D.5: Adhaeribacter	1
742b9cf0511959e9cc65ec75f7d114a9	D.0: Bacteria; D.1: Proteobacteria; D.2: Alphaproteobacteria; D.3: Rickettsiales; D.4: Mitochondria	0.9
77a11e6ee8ca155f355cc29b26052531	D.0: Bacteria; D.1: Chloroflexi; D.2: Chloroflexia; D.3: Chloroflexales; D.4: Roseiflexaceae; D.5: uncultured	0.8
77a864e8448b01ddb2e5ca3ac070a614	D.0: Bacteria; D.1: Verrucomicrobia; D.2: Verrucomicrobiae; D.3: Verrucomicrobiales; D.4: Verrucomicrobiaceae; D.5: Roseimicrobium	1
788108caee35c38e1a4ef79e34e1373e	D.0: Bacteria; D.1: Proteobacteria; D.2: Gammaproteobacteria; D.3: Salinisphaerales; D.4: Solimonadaceae; D.5: Polycyclovorans	0.7
7a474bd4d2c353baee047669dfb3ede0	D.0: Bacteria; D.1: Proteobacteria; D.2: Deltaproteobacteria; D.3: Oligoflexales; D.4: 0319-6G20	1
7d2dbca8cc63bf6e06876d2749893cd5	D.0: Bacteria; D.1: Patescibacteria; D.2: Parcubacteria; D.3: Candidatus Nomurabacteria; D.4: uncultured bacterium; D.5:	0.8
7dcdcf4b74bc9fcf0fe8b272b51bc785	D.0: Bacteria; D.1: Actinobacteria; D.2: MB-A2-108; D.3: uncultured bacterium; D.4: ; D.5:	0.8
7df1dede9ebc308f7993d02c72e64b03	D.0: Bacteria; D.1: Acidobacteria; D.2: Subgroup 6; D.3: uncultured bacterium; D.4: ; D.5:	0.6
84135bb337bde165e09946cb91a58fd2	D.0: Bacteria; D.1: Proteobacteria; D.2: Deltaproteobacteria; D.3: Myxococcales; D.4: Haliangiaceae; D.5: Haliangium	0.6
8513de3569ce20db7f01ed435efa2624	D.0: Bacteria; D.1: Actinobacteria; D.2: Thermoleophilia; D.3: Gaiellales; D.4: Gaiellaceae; D.5: Gaiella	1
85d5ad5a8c701fc67654081d3274f690	D.0: Bacteria; D.1: Chloroflexi; D.2: Anaerolineae; D.3: SBR1031; D.4: uncultured bacterium; D.5:	0.8
87980ccf57ef2e7dfef80e34789debba	D.0: Bacteria; D.1: Firmicutes; D.2: Clostridia; D.3: Clostridiales; D.4: Lachnospiraceae; D.5: Lachnospiraceae FCS020 group	0.8
8aed86f246a68a3b9b5bb9dcd9fc021a	D.0: Bacteria; D.1: Verrucomicrobia; D.2: Verrucomicrobiae; D.3: Chthoniobacterales; D.4: Chthoniobacteraceae; D.5: Chthoniobacter	0.6
8b567d5ad653899d8ef97369a93ab58a	D.0: Bacteria; D.1: Armatimonadetes; D.2: Fimbriimonadia; D.3: Fimbriimonadales; D.4: Fimbriimonadaceae; D.5: uncultured bacterium	0.8
8d36c39fd5d7494cf930507fe7d774cb	D.0: Bacteria; D.1: Actinobacteria; D.2: Actinobacteria; D.3: Micromonosporales; D.4: Micromonosporaceae; D.5: Actinoplanes	0.9
9685c6df81a7bba9c6b01db218843455	D.0: Bacteria; D.1: Nitrospirae; D.2: Nitrospira; D.3: Nitrospirales; D.4: Nitrospiraceae; D.5: Nitrospira	0.8
9857f83aff3b1a678925debb621661fd	D.0: Bacteria; D.1: Omnitrophicaeota; D.2: uncultured bacterium; D.3: ; D.4: ; D.5:	0.9
9bf2234745e23b09a87acfdb90a22dc3	D.0: Bacteria; D.1: Proteobacteria; D.2: Alphaproteobacteria; D.3: Rhizobiales; D.4: Devosiaceae; D.5: Devosia	0.6
9ed69fd90939b9446fd7a8e72a2914f7	D.0: Bacteria; D.1: Proteobacteria; D.2: Alphaproteobacteria; D.3: Sphingomonadales; D.4: Sphingomonadaceae; D.5: Altererythrobacter	0.8
a18f00cc84f4f462dd5587f6bc99f679	D.0: Bacteria; D.1: Verrucomicrobia; D.2: Verrucomicrobiae; D.3: Pedosphaerales; D.4: Pedosphaeraceae	1
a4cb4f5679816dfd47118a3d837ce8fd	D.0: Bacteria; D.1: Proteobacteria; D.2: Alphaproteobacteria; D.3: Dongiales; D.4: Dongiaceae; D.5: Dongia	1
a6dc1df87db8ae5cae5b3f97f2bb7a1e	D.0: Bacteria; D.1: Proteobacteria; D.2: Alphaproteobacteria; D.3: Rhizobiales; D.4: Beijerinckiaceae; D.5: Methylobacterium	1
a7f54ab6c0078898a7e5c2a661d8023c	D.0: Bacteria; D.1: Proteobacteria; D.2: Deltaproteobacteria; D.3: Bdellovibrionales; D.4: Bdellovibrionaceae; D.5: Bdellovibrio	0.7
a9c87ed51491b5c6e6c612dd3aaedb70	D.0: Bacteria; D.1: Proteobacteria; D.2: Gammaproteobacteria; D.3: Gammaproteobacteria Incertae Sedis; D.4: Unknown Family; D.5: uncultured bacterium	0.6
a9ce85e714a43084a75649d6ec415fdb	D.0: Bacteria; D.1: Patescibacteria; D.2: Saccharimonadia; D.3: Saccharimonadales; D.4: uncultured bacterium; D.5:	0.9
abf277369f4ab48c52638b7d59acdb5b	D.0: Bacteria; D.1: Patescibacteria; D.2: Saccharimonadia; D.3: Saccharimonadales; D.4: uncultured bacterium; D.5:	1
ac621cb50cf2a4d19ff386db92fb2f82	D.0: Bacteria; D.1: Bacteroidetes; D.2: Bacteroidia; D.3: Cytophagales; D.4: Microscillaceae; D.5: uncultured	1
ad2df4936c50a711e82b0568fac343fa	D.0: Bacteria; D.1: Gemmatimonadetes; D.2: BD2-11 terrestrial group; D.3: metagenome; D.4: ; D.5:	0.7
b02526058eadc73d8e37e268622a93b7	D.0: Bacteria; D.1: Acidobacteria; D.2: Acidobacteriia; D.3: Solibacterales; D.4: Solibacteraceae (Subgroup 3); D.5: Bryobacter	0.6
b0fa5d8f44d95ce38e65218f5be406ec	D.0: Bacteria; D.1: Acidobacteria; D.2: Subgroup 25; D.3: uncultured bacterium; D.4: ; D.5:	1
b1bb42149360fb94023e1980fc438ac3	D.0: Bacteria; D.1: Proteobacteria; D.2: Gammaproteobacteria; D.3: Betaproteobacteriales; D.4: Burkholderiaceae	1
b32b43a32b722f5fcd2cc7b17b195163	D.0: Bacteria; D.1: Rokubacteria; D.2: NC10; D.3: Rokubacteriales; D.4: uncultured bacterium; D.5:	0.8
bd81f63be5753a7cb5cdabc6cf279a75	D.0: Bacteria; D.1: Verrucomicrobia; D.2: Verrucomicrobiae; D.3: Pedosphaerales; D.4: Pedosphaeraceae; D.5: uncultured bacterium	0.8
c4895b28433b3c4f98c5615d8ccaef1e	D.0: Bacteria; D.1: Proteobacteria; D.2: Alphaproteobacteria; D.3: Sphingomonadales; D.4: Sphingomonadaceae; D.5: Sphingobium	1
c4cd261fd4aaa1305ad96667e9ee6e11	D.0: Bacteria; D.1: Patescibacteria; D.2: Parcubacteria; D.3: Candidatus Nomurabacteria	0.9
c874f6bb034fe99d9c9b4068c9b1bd43	D.0: Bacteria; D.1: Proteobacteria; D.2: Deltaproteobacteria; D.3: Myxococcales; D.4: mle1-27	1
ce8a8ebf936f5fa871c04d545d94228e	D.0: Bacteria; D.1: Spirochaetes; D.2: Spirochaetia; D.3: Spirochaetales; D.4: Spirochaetaceae; D.5: Spirochaeta 2	1
d0a55b7c23cfdb30b353de68abbcc677	D.0: Bacteria; D.1: Proteobacteria; D.2: Gammaproteobacteria; D.3: Betaproteobacteriales; D.4: Rhodocyclaceae; D.5: Azospira	1
d33fab48317c330ce316f71fb7366cde	D.0: Bacteria; D.1: Acidobacteria; D.2: Acidobacteriia; D.3: Solibacterales; D.4: Solibacteraceae (Subgroup 3); D.5: Bryobacter	0.9
d37f8cdff1d629f61ee5fd9c6ff844a3	D.0: Bacteria; D.1: Verrucomicrobia; D.2: Verrucomicrobiae; D.3: Chthoniobacterales; D.4: Chthoniobacteraceae; D.5: Chthoniobacter	1
d3cc2144621a13f175bf2e23a76f2caf	D.0: Archaea; D.1: Thaumarchaeota; D.2: Nitrososphaeria; D.3: Nitrososphaerales; D.4: Nitrososphaeraceae; D.5: uncultured archaeon	0.6
d9c9894289baf62edc852561f33efc72	D.0: Bacteria; D.1: Verrucomicrobia; D.2: Verrucomicrobiae; D.3: Pedosphaerales; D.4: Pedosphaeraceae; D.5: metagenome	0.6
dd1b4f39b1e4db5ec455e2164ddf88d5	D.0: Bacteria; D.1: Patescibacteria; D.2: Parcubacteria; D.3: Candidatus Zambryskibacteria	0.6
de51c46778c0d451d1f3d4f72d11dcf2	D.0: Bacteria; D.1: Actinobacteria; D.2: Actinobacteria; D.3: Micrococcales; D.4: Microbacteriaceae; D.5: Agromyces	1
de8662f0a27f798debd941b640793c2b	D.0: Bacteria; D.1: Bacteroidetes; D.2: Bacteroidia; D.3: Flavobacteriales; D.4: Weeksellaceae; D.5: Chryseobacterium	1
e6c1a9bb587eda117f11f88437852521	D.0: Bacteria; D.1: Actinobacteria; D.2: Thermoleophilia; D.3: Gaiellales; D.4: uncultured; D.5: uncultured bacterium	0.9
e7b4254c67783700dcef805f2cc73579	D.0: Bacteria; D.1: Proteobacteria; D.2: Gammaproteobacteria; D.3: Aeromonadales; D.4: Aeromonadaceae; D.5: Aeromonas	1
e838638966535e0d630d2901aa943dda	D.0: Bacteria; D.1: Proteobacteria; D.2: Alphaproteobacteria; D.3: Rhizobiales; D.4: Rhizobiales Incertae Sedis; D.5: Phreatobacter	0.8
ebfa4e7bf244987b80890222b7127bba	D.0: Bacteria; D.1: Bacteroidetes; D.2: Bacteroidia; D.3: Cytophagales; D.4: Microscillaceae; D.5: uncultured	0.7
ec272654f7dcae45f70def44f8aff770	D.0: Bacteria; D.1: Bacteroidetes; D.2: Bacteroidia; D.3: Flavobacteriales; D.4: NS9 marine group	1
f03b2754cc1625854a9cd034d79a46c4	D.0: Bacteria; D.1: Acidobacteria; D.2: Acidobacteriia; D.3: Solibacterales; D.4: Solibacteraceae (Subgroup 3); D.5: Bryobacter	0.8
f1728804a779f0531b894c92a3924f8f	D.0: Bacteria; D.1: Chloroflexi; D.2: Anaerolineae; D.3: SBR1031; D.4: A4b; D.5: uncultured bacterium	0.8
f24dc24434bad4e81197dd70150093af	D.0: Bacteria; D.1: Bacteroidetes; D.2: Bacteroidia; D.3: Sphingobacteriales; D.4: env.OPS 17	1
f55c39870919a31ddecc8aca6db82cf1	D.0: Bacteria; D.1: Acidobacteria; D.2: Subgroup 6; D.3: uncultured Acidobacteria bacterium; D.4: ; D.5:	0.7
f60895b3be73c499d07102d1f9fdd8cc	D.0: Bacteria; D.1: Proteobacteria; D.2: Deltaproteobacteria; D.3: Myxococcales; D.4: Haliangiaceae; D.5: Haliangium	0.8
f818c808e368ea9edcd9c4c1dd3c27c5	D.0: Archaea; D.1: Thaumarchaeota; D.2: Nitrososphaeria; D.3: Nitrososphaerales; D.4: Nitrososphaeraceae	1
f8af621be3ad3d4114f2044570eb9e13	D.0: Bacteria; D.1: Actinobacteria; D.2: Acidimicrobiia; D.3: Actinomarinales; D.4: uncultured; D.5: uncultured bacterium	0.9
f95617c70a6f2aa0aff0d7effb96790a	D.0: Bacteria; D.1: Planctomycetes; D.2: OM190	1
fc0a61690d5a5e9b659ff31ad038ed67	D.0: Bacteria; D.1: Proteobacteria; D.2: Deltaproteobacteria; D.3: Myxococcales; D.4: Polyangiaceae; D.5: Sorangium	0.9
fc15250fc1a1ca2ad4bd65527bdb7f1b	D.0: Bacteria; D.1: Proteobacteria; D.2: Deltaproteobacteria; D.3: Myxococcales; D.4: Archangiaceae; D.5: Anaeromyxobacter	0.8
fcaf939369cc08a356d5c5b4b79e9f19	D.0: Bacteria; D.1: Planctomycetes; D.2: Phycisphaerae; D.3: Tepidisphaerales; D.4: WD2101 soil group; D.5: uncultured bacterium	0.9
fda48c7a284266030276efde2b84489d	D.0: Bacteria; D.1: Bacteroidetes; D.2: Bacteroidia; D.3: Sphingobacteriales; D.4: AKYH767; D.5: uncultured bacterium	0.6
fed96f35f37deec6e133e7fef53cc392	D.0: Bacteria; D.1: Bacteroidetes; D.2: Bacteroidia; D.3: Cytophagales; D.4: Microscillaceae; D.5: OLB12	0.9
ff4ceb1df06d75c044fdccde680312e3	D.0: Bacteria; D.1: Bacteroidetes; D.2: Bacteroidia; D.3: Chitinophagales; D.4: Chitinophagaceae; D.5: Segetibacter	0.6
00c1d89c3c641976d436eb9b25c88220	D.0: Bacteria; D.1: Patescibacteria; D.2: Microgenomatia; D.3: Candidatus Levybacteria; D.4: uncultured bacterium; D.5:	0.6
017144228a6a9736799a860eea411847	D.0: Bacteria; D.1: Proteobacteria; D.2: Gammaproteobacteria; D.3: Diplorickettsiales; D.4: Diplorickettsiaceae; D.5: uncultured	0.6
01b9914dceaf8ac91de7b5446136c815	D.0: Bacteria; D.1: Proteobacteria; D.2: Deltaproteobacteria; D.3: Bdellovibrionales; D.4: Bdellovibrionaceae; D.5: Bdellovibrio	0.7
0214fd1c28b190b0d80d72c4dae07290	D.0: Bacteria; D.1: Acidobacteria; D.2: Subgroup 6; D.3: uncultured Acidobacteria bacterium; D.4: ; D.5:	0.6
02ecc1d28f979a4c63a8bd06f97a7cac	D.0: Archaea; D.1: Nanoarchaeaeota; D.2: Woesearchaeia	1
04d4d820ad01417e13889048973f9d0a	D.0: Bacteria; D.1: Actinobacteria; D.2: Actinobacteria; D.3: Micromonosporales; D.4: Micromonosporaceae; D.5: Luedemannella	0.8
0853beba21d7821e4c3fbc5b7cf13861	D.0: Bacteria; D.1: Verrucomicrobia; D.2: Verrucomicrobiae; D.3: Pedosphaerales; D.4: Pedosphaeraceae	1
0b867531363a9644f5e817fb56282683	D.0: Archaea; D.1: Nanoarchaeaeota; D.2: Woesearchaeia	1
0c16944f30447a5dc114394381244a34	D.0: Bacteria; D.1: Actinobacteria; D.2: Thermoleophilia; D.3: Solirubrobacterales; D.4: 67-14; D.5: uncultured bacterium	0.9
0cea316a2b8babea37436a37bb46cec7	D.0: Bacteria; D.1: Chloroflexi; D.2: TK10; D.3: uncultured bacterium; D.4: ; D.5:	0.8
0e89a58330f543dae52402de0ce92951	D.0: Bacteria; D.1: Patescibacteria; D.2: Parcubacteria; D.3: Candidatus Liptonbacteria	0.666667
12ae88acef319eb17441c796d04091e6	D.0: Bacteria; D.1: Proteobacteria; D.2: Alphaproteobacteria; D.3: Acetobacterales; D.4: Acetobacteraceae; D.5: Komagataeibacter	0.9
131163b917275fddd27e96aaa186907a	D.0: Bacteria; D.1: Proteobacteria; D.2: Deltaproteobacteria; D.3: Bdellovibrionales; D.4: Bdellovibrionaceae; D.5: Bdellovibrio	1
13b4b33ac8b3a4b4b3844d2ceee87050	D.0: Bacteria; D.1: Proteobacteria; D.2: Deltaproteobacteria; D.3: Desulfarculales; D.4: Desulfarculaceae; D.5: uncultured	0.7
13ee678dbdab6f7dcba48745f2d29878	D.0: Bacteria; D.1: Proteobacteria; D.2: Alphaproteobacteria; D.3: Acetobacterales; D.4: Acetobacteraceae; D.5: Komagataeibacter	1
16402635c69e30cacbe25e851f1a2e45	D.0: Bacteria; D.1: Proteobacteria; D.2: Alphaproteobacteria; D.3: Acetobacterales; D.4: Acetobacteraceae; D.5: Komagataeibacter	1
16cd5cf9ddcb08127ab4dff8505619a7	D.0: Bacteria; D.1: Proteobacteria; D.2: Deltaproteobacteria; D.3: SAR324 clade(Marine group B); D.4: uncultured bacterium; D.5:	0.6
[truncated: 4,000 more rows]
